# Supplementary material for: Migration control: a distance compensation strategy in ants
Source: Naturwissenschaften. 2016 Jul 18;103:66. doi: 10.1007/s00114-016-1386-8 (PMC4949290; doi:10.1007/s00114-016-1386-8)
Supplement: Supplementary file 1 — Raw data from the experiment (XLSX 180 kb) [file 114_2016_1386_MOESM1_ESM.xlsx]

## Sheet: Header
Migration control: A Distance Compensation Strategy in Ants Thomas A. O’Shea-Wheller, Ana B. Sendova-Franks and Nigel R. Franks
This raw data is in support of the aformentioned paper, for the journal The Science of Nature.

## Sheet: Graphs
Colony ID	Treatment	Adults at 10	Adults at 20	Adults at 30	Adults at 40	Adults at 50	Adults at 60	Adults at 70	Adults at 80	Adults at 90	Adults at 100	Adults at 110	Adults at 120	Adults at 130	Adults at 140	Adults at 150	Adults at 160	Adults at 170	Adults at 180	Brood at 10	Brood at 20	Brood at 30	Brood at 40	Brood at 50	Brood at 60	Brood at 70	Brood at 80	Brood at 90	Brood at 100	Brood at 110	Brood at 120	Brood at 130	Brood at 140	Brood at 150	Brood at 160	Brood at 170	Brood at 180		Colony ID	Number of ants	Number of brood
1	300mm	0	0	0	0	0	0	0	0	0	0	1	2	3	7	5	8	15	16	0	0	0	0	0	0	0	0	0	0	0	0	0	0	0	0	0	0		1	133	39	300mm
2	300mm	0	0	0	0	0	1	0	3	3	4	10	4	7	9	14	19	31	34	0	0	0	0	0	0	0	0	0	0	0	0	0	0	0	0	0	3		2	136	57	300mm
3	300mm	0	0	0	1	2	6	10	15	17	26	27	41	49	58	61	61	61	61	0	0	0	0	0	0	0	0	0	0	9	20	30	55	78	78	78	78		3	96	78	300mm
4	100mm delayed	0	7	13	20	41	54	69	81	77	81	81	81	81	81	81	81	81	81	0	0	0	0	9	22	56	70	100	100	100	100	100	100	100	100	100	100		4	122	100	100mm delayed
5	100mm delayed	1	1	3	5	13	19	32	45	57	65	71	89	89	89	89	89	89	89	0	0	0	0	0	2	5	21	32	62	63	72	72	72	72	72	72	72		5	157	72	100mm delayed
6	100mm delayed	1	1	2	2	1	3	8	10	17	16	18	24	27	41	39	52	59	77	0	0	0	0	0	0	0	0	0	0	1	2	12	18	27	38	58	123		6	163	123	100mm delayed
7	100mm	0	2	2	4	6	5	19	15	14	16	7	24	49	81	83	83	83	83	0	0	0	0	0	0	0	1	2	5	5	9	28	42	89	89	89	89		7	164	89	100mm
8	300mm	0	0	0	0	0	1	0	0	0	3	6	8	7	13	15	21	24	29	0	0	0	0	0	0	0	0	0	0	0	0	0	0	1	8	16	16		8	47	16	300mm
9	100mm	0	1	3	27	35	34	45	47	43	47	47	47	47	47	47	47	47	47	0	0	0	0	4	18	19	22	22	22	22	22	22	22	22	22	22	22		9	67	22	100mm
10	100mm	0	0	2	3	11	10	25	32	34	43	45	45	45	45	45	45	45	45	0	0	0	0	0	0	12	17	31	32	33	33	33	33	33	33	33	33		10	84	33	100mm
11	100mm delayed	0	0	1	1	6	4	9	10	12	17	19	20	25	25	25	25	25	25	0	0	0	0	0	0	0	1	9	20	26	29	30	30	30	30	30	30		11	55	30	100mm delayed
12	100mm delayed	2	0	8	14	19	29	39	45	45	45	45	45	45	45	45	45	45	45	0	0	0	1	6	19	22	38	38	38	38	38	38	38	38	38	38	38		12	45	38	100mm delayed
13	300mm	0	0	0	1	1	0	2	1	1	6	3	1	4	13	14	16	24	27	0	0	0	0	0	0	0	0	0	0	0	0	0	0	0	0	0	3		13	220	107	300mm
14	100mm delayed	0	0	0	0	1	1	3	11	15	17	37	43	69	68	116	121	132	146	0	0	0	0	0	0	0	0	0	0	0	0	7	27	47	114	123	178		14	397	356	100mm delayed
15	300mm	0	0	0	0	0	1	1	1	3	1	4	4	13	21	22	26	39	41	0	0	0	0	0	0	0	0	0	0	0	0	0	0	4	4	5	15		15	176	131	300mm
16	100mm	1	0	2	9	11	17	28	38	57	72	81	113	125	125	125	125	125	125	0	0	0	0	0	0	0	0	2	4	21	72	118	0	0	0	0	0		16	258	169	100mm
17	100mm	0	0	0	0	0	1	5	6	23	32	32	51	46	51	51	51	51	51	0	0	0	0	0	0	0	0	0	0	5	14	11	11	11	11	11	11		17	79	11	100mm
18	100mm	0	8	18	34	37	49	59	61	109	109	109	109	109	109	109	109	109	109	0	0	0	0	2	8	42	57	96	96	96	96	96	96	96	96	96	96		18	210	96	100mm
19	300mm	0	0	2	1	1	5	1	10	7	14	18	21	32	23	42	39	39	39	0	0	0	0	0	0	0	0	0	0	0	0	5	19	31	42	42	42		19	66	42	300mm
20	100mm	2	0	0	2	10	13	16	46	47	54	73	79	79	79	79	79	79	79	0	0	0	0	0	0	2	4	12	37	42	43	43	43	43	43	43	43		20	131	43	100mm
21	100mm delayed	1	2	17	21	28	37	27	37	37	37	37	37	37	37	37	37	37	37	0	0	0	0	0	9	29	39	39	39	39	39	39	39	39	39	39	39		21	87	39	100mm delayed
22	100mm delayed	0	3	3	18	26	24	42	57	71	71	71	71	71	71	71	71	71	71	0	0	0	0	0	0	19	25	33	33	33	33	33	33	33	33	33	33		22	217	33	100mm delayed
23	300mm	0	0	0	0	2	0	0	0	0	5	1	6	10	19	25	39	46	46	0	0	0	0	0	0	0	0	0	0	0	0	0	1	6	12	32	67		23	86	67	300mm
24	100mm	0	3	3	5	4	3	1	5	7	5	8	9	14	12	18	20	29	35	0	0	0	0	0	0	0	0	0	0	0	0	0	0	0	1	2	9		24	311	202	100mm
25	100mm delayed	0	2	1	17	9	10	22	33	44	45	47	68	55	67	68	68	68	68	0	0	0	0	0	0	1	12	38	40	51	65	65	66	66	66	66	66		25	90	66	100mm delayed
26	300mm	0	0	0	1	1	0	1	0	0	1	0	0	0	0	1	3	8	5	0	0	0	0	0	0	0	0	0	0	0	0	0	0	0	0	0	0		26	101	43	300mm
27	300mm	0	0	0	1	2	0	2	5	4	7	17	26	39	37	42	54	57	57	0	0	0	0	0	0	0	0	0	4	6	10	17	19	27	52	55	55		27	97	55	300mm
28	100mm	0	1	4	10	7	14	26	35	61	57	65	72	62	72	72	72	72	72	0	0	0	0	0	0	0	7	18	22	25	25	25	25	25	25	25	25		28	95	25	100mm
29	100mm delayed	2	2	4	8	8	10	20	16	29	33	38	36	47	53	54	54	54	54	0	0	0	0	0	0	0	3	3	3	6	9	12	12	13	13	13	13		29	72	13	100mm delayed
30	100mm	0	1	3	3	4	12	13	15	24	31	38	37	57	57	57	57	57	57	0	0	0	0	0	0	0	7	7	22	32	51	100	100	100	100	100	100		30	80	100	100mm
Colony ID	Treatment	%ants@10	%ants@20	%ants@30	%ants@40	%ants@50	%ants@60	%ants@70	%ants@80	%ants@90	%ants@100	%ants@110	%ants@120	%ants@130	%ants@140	%ants@150	%ants@160	%ants@170	%ants@180	%brood@10	%brood@20	%brood@30	%brood@40	%brood@50	%brood@60	%brood@70	%brood@80	%brood@90	%brood@100	%brood@110	%brood@120	%brood@130	%brood@140	%brood@150	%brood@160	%brood@170	%brood@180	%worker to brood ratio @180	Colony ID	Total			Mean number of ants 100mm	Mean number of ants 100mm delayed	Mean number of ants 300mm
1	300mm	0	0	0	0	0	0	0	0	0	0	0.75188	1.50376	2.25564	5.26316	3.7594	6.01504	11.2782	12.0301	0	0	0	0	0	0	0	0	0	0	0	0	0	0	0	0	0	0	N/A	1	172			126.3	140.5	115.8
2	300mm	0	0	0	0	0	0.735294	0	2.20588	2.20588	2.94118	7.35294	2.94118	5.14706	6.61765	10.2941	13.9706	22.7941	25	0	0	0	0	0	0	0	0	0	0	0	0	0	0	0	0	0	5.26316	4.75	2	193
3	300mm	0	0	0	1.04167	2.08333	6.25	10.4167	15.625	17.7083	27.0833	28.125	42.7083	51.0417	60.4167	63.5417	63.5417	63.5417	63.5417	0	0	0	0	0	0	0	0	0	0	11.5385	25.641	38.4615	70.5128	100	100	100	100	0.635417	3	174
4	100mm delayed	0	5.7377	10.6557	16.3934	33.6066	44.2623	56.5574	66.3934	63.1148	66.3934	66.3934	66.3934	66.3934	66.3934	66.3934	66.3934	66.3934	66.3934	0	0	0	0	9	22	56	70	100	100	100	100	100	100	100	100	100	100	0.663934	4	222
5	100mm delayed	0.636943	0.636943	1.91083	3.18471	8.28025	12.1019	20.3822	28.6624	36.3057	41.4013	45.2229	56.6879	56.6879	56.6879	56.6879	56.6879	56.6879	56.6879	0	0	0	0	0	2.77778	6.94444	29.1667	44.4444	86.1111	87.5	100	100	100	100	100	100	100	0.566879	5	229
6	100mm delayed	0.613497	0.613497	1.22699	1.22699	0.613497	1.84049	4.90798	6.13497	10.4294	9.81595	11.0429	14.7239	16.5644	25.1534	23.9264	31.9018	36.1963	47.2393	0	0	0	0	0	0	0	0	0	0	0.813008	1.62602	9.7561	14.6341	21.9512	30.8943	47.1545	100	0.472393	6	286
7	100mm	0	1.21951	1.21951	2.43902	3.65854	3.04878	11.5854	9.14634	8.53659	9.7561	4.26829	14.6341	29.878	49.3902	50.6098	50.6098	50.6098	50.6098	0	0	0	0	0	0	0	1.1236	2.24719	5.61798	5.61798	10.1124	31.4607	47.191	100	100	100	100	0.506098	7	253
8	300mm	0	0	0	0	0	2.12766	0	0	0	6.38298	12.766	17.0213	14.8936	27.6596	31.9149	44.6809	51.0638	61.7021	0	0	0	0	0	0	0	0	0	0	0	0	0	0	6.25	50	100	100	0.617021	8	63
9	100mm	0	1.49254	4.47761	40.2985	52.2388	50.7463	67.1642	70.1493	64.1791	70.1493	70.1493	70.1493	70.1493	70.1493	70.1493	70.1493	70.1493	70.1493	0	0	0	0	18.1818	81.8182	86.3636	100	100	100	100	100	100	100	100	100	100	100	0.701493	9	89
10	100mm	0	0	2.38095	3.57143	13.0952	11.9048	29.7619	38.0952	40.4762	51.1905	53.5714	53.5714	53.5714	53.5714	53.5714	53.5714	53.5714	53.5714	0	0	0	0	0	0	36.3636	51.5152	93.9394	96.9697	100	100	100	100	100	100	100	100	0.535714	10	117
11	100mm delayed	0	0	1.81818	1.81818	10.9091	7.27273	16.3636	18.1818	21.8182	30.9091	34.5455	36.3636	45.4545	45.4545	45.4545	45.4545	45.4545	45.4545	0	0	0	0	0	0	0	3.33333	30	66.6667	86.6667	96.6667	100	100	100	100	100	100	0.454545	11	85
12	100mm delayed	4.44444	0	17.7778	31.1111	42.2222	64.4444	86.6667	100	100	100	100	100	100	100	100	100	100	100	0	0	0	2.63158	15.7895	50	57.8947	100	100	100	100	100	100	100	100	100	100	100	1	12	83
13	300mm	0	0	0	0.454545	0.454545	0	0.909091	0.454545	0.454545	2.72727	1.36364	0.454545	1.81818	5.90909	6.36364	7.27273	10.9091	12.2727	0	0	0	0	0	0	0	0	0	0	0	0	0	0	0	0	0	2.80374	4.37727	13	327
14	100mm delayed	0	0	0	0	0.251889	0.251889	0.755668	2.77078	3.77834	4.28212	9.3199	10.8312	17.3804	17.1285	29.2191	30.4786	33.2494	36.7758	0	0	0	0	0	0	0	0	0	0	0	0	1.96629	7.58427	13.2022	32.0225	34.5506	50	0.735516	14	753			Confidence intervals
15	300mm	0	0	0	0	0	0.568182	0.568182	0.568182	1.70455	0.568182	2.27273	2.27273	7.38636	11.9318	12.5	14.7727	22.1591	23.2955	0	0	0	0	0	0	0	0	0	0	0	0	0	0	3.05344	3.05344	3.81679	11.4504	2.03447	15	307
16	100mm	0.387597	0	0.775194	3.48837	4.26357	6.58915	10.8527	14.7287	22.093	27.907	31.3953	43.7984	48.4496	48.4496	48.4496	48.4496	48.4496	48.4496	0	0	0	0	0	0	0	0	1.18343	2.36686	12.426	42.6036	69.8225	0	0	0	0	0	N/A	16	427
17	100mm	0	0	0	0	0	1.26582	6.32911	7.59494	29.1139	40.5063	40.5063	64.557	58.2278	64.557	64.557	64.557	64.557	64.557	0	0	0	0	0	0	0	0	0	0	45.4545	127.273	100	100	100	100	100	100	0.64557	17	90
18	100mm	0	3.80952	8.57143	16.1905	17.619	23.3333	28.0952	29.0476	51.9048	51.9048	51.9048	51.9048	51.9048	51.9048	51.9048	51.9048	51.9048	51.9048	0	0	0	0	2.08333	8.33333	43.75	59.375	100	100	100	100	100	100	100	100	100	100	0.519048	18	306
19	300mm	0	0	3.0303	1.51515	1.51515	7.57576	1.51515	15.1515	10.6061	21.2121	27.2727	31.8182	48.4848	34.8485	63.6364	59.0909	59.0909	59.0909	0	0	0	0	0	0	0	0	0	0	0	0	11.9048	45.2381	73.8095	100	100	100	0.590909	19	108
20	100mm	1.52672	0	0	1.52672	7.63359	9.92366	12.2137	35.1145	35.8779	41.2214	55.7252	60.3053	60.3053	60.3053	60.3053	60.3053	60.3053	60.3053	0	0	0	0	0	0	4.65116	9.30233	27.907	86.0465	97.6744	100	100	100	100	100	100	100	0.603053	20	174
21	100mm delayed	1.14943	2.29885	19.5402	24.1379	32.1839	42.5287	31.0345	42.5287	42.5287	42.5287	42.5287	42.5287	42.5287	42.5287	42.5287	42.5287	42.5287	42.5287	0	0	0	0	0	23.0769	74.359	100	100	100	100	100	100	100	100	100	100	100	0.425287	21	126
22	100mm delayed	0	1.38249	1.38249	8.29493	11.9816	11.0599	19.3548	26.2673	32.7189	32.7189	32.7189	32.7189	32.7189	32.7189	32.7189	32.7189	32.7189	32.7189	0	0	0	0	0	0	57.5758	75.7576	100	100	100	100	100	100	100	100	100	100	0.327189	22	250
23	300mm	0	0	0	0	2.32558	0	0	0	0	5.81395	1.16279	6.97674	11.6279	22.093	29.0698	45.3488	53.4884	53.4884	0	0	0	0	0	0	0	0	0	0	0	0	0	1.49254	8.95522	17.9104	47.7612	100	0.534884	23	153
24	100mm	0	0.96463	0.96463	1.60772	1.28617	0.96463	0.321543	1.60772	2.2508	1.60772	2.57235	2.89389	4.50161	3.85852	5.78778	6.43087	9.32476	11.254	0	0	0	0	0	0	0	0	0	0	0	0	0	0	0	0.49505	0.990099	4.45545	2.5259	24	513
25	100mm delayed	0	2.22222	1.11111	18.8889	10	11.1111	24.4444	36.6667	48.8889	50	52.2222	75.5556	61.1111	74.4444	75.5556	75.5556	75.5556	75.5556	0	0	0	0	0	0	1.51515	18.1818	57.5758	60.6061	77.2727	98.4848	98.4848	100	100	100	100	100	0.755556	25	156
26	300mm	0	0	0	0.990099	0.990099	0	0.990099	0	0	0.990099	0	0	0	0	0.990099	2.9703	7.92079	4.9505	0	0	0	0	0	0	0	0	0	0	0	0	0	0	0	0	0	0	N/A	26	144
27	300mm	0	0	0	1.03093	2.06186	0	2.06186	5.15464	4.12371	7.21649	17.5258	26.8041	40.2062	38.1443	43.299	55.6701	58.7629	58.7629	0	0	0	0	0	0	0	0	0	7.27273	10.9091	18.1818	30.9091	34.5455	49.0909	94.5455	100	100	0.587629	27	152
28	100mm	0	1.05263	4.21053	10.5263	7.36842	14.7368	27.3684	36.8421	64.2105	60	68.4211	75.7895	65.2632	75.7895	75.7895	75.7895	75.7895	75.7895	0	0	0	0	0	0	0	28	72	88	100	100	100	100	100	100	100	100	0.757895	28	120
29	100mm delayed	2.77778	2.77778	5.55556	11.1111	11.1111	13.8889	27.7778	22.2222	40.2778	45.8333	52.7778	50	65.2778	73.6111	75	75	75	75	0	0	0	0	0	0	0	23.0769	23.0769	23.0769	46.1538	69.2308	92.3077	92.3077	100	100	100	100	0.75	29	85
30	100mm	0	1.25	3.75	3.75	5	15	16.25	18.75	30	38.75	47.5	46.25	71.25	71.25	71.25	71.25	71.25	71.25	0	0	0	0	0	0	0	7	7	22	32	51	100	100	100	100	100	100	0.7125	30	180
	Treatment	Mean ants at 10	Mean ants at 20	Mean ants at 30	Mean ants at 40	Mean ants at 50	Mean ants at 60	Mean ants at 70	Mean ants at 80	Mean ants at 90	Mean ants at 100	Mean ants at 110	Mean ants at 120	Mean ants at 130	Mean ants at 140	Mean ants at 150	Mean ants at 160	Mean ants at 170	Mean ants at 180	Mean brood at 10	Mean brood at 20	Mean brood at 30	Mean brood at 40	Mean brood at 50	Mean brood at 60	Mean brood at 70	Mean brood at 80	Mean brood at 90	Mean brood at 100	Mean brood at 110	Mean brood at 120	Mean brood at 130	Mean brood at 140	Mean brood at 150	Mean brood at 160	Mean brood at 170	Mean brood at 180
	100mm workers	0.191431	0.978884	2.63499	8.33986	11.2163	13.7513	20.9942	26.1076	34.8643	39.2993	42.6014	48.3854	51.3501	54.9226	55.2374	55.3017	55.5911	55.7841	0	0	0	0	2.02652	9.01515	17.1128	25.6316	40.4277	50.1001	59.3173	73.0989	80.1283	74.7191	80	80.0495	80.099	80.4455	100mm brood
	100mm delayed workers	0.962209	1.56695	6.09789	11.6167	16.116	20.8762	28.8245	34.9828	39.9861	42.3883	44.6772	48.5803	50.4117	53.4121	54.7485	55.672	56.3785	57.8354	0	0	0	0.263158	2.47895	9.78547	25.4289	41.9516	55.5097	63.6461	69.8406	76.6008	80.2515	81.4526	83.5153	86.2917	88.1705	95	100mm delayed brood
	300mm workers	0	0	0.30303	0.503239	0.943057	1.72569	1.6461	3.91598	3.68031	7.49356	9.85934	13.2501	18.2861	21.2884	26.5369	31.3334	36.1009	37.4135	0	0	0	0	0	0	0	0	0	0.727273	2.24476	4.38228	8.12754	15.1789	24.1159	36.5509	45.1578	51.9517	300mm brood
		10	20	30	40	50	60	70	80	90	100	110	120	130	140	150	160	170	180	10	20	30	40	50	60	70	80	90	100	110	120	130	140	150	160	170	180
Colony ID	Treatment	total at 10	total at 20	total at 30	total at 40	total at 50	total at 60	total at 70	total at 80	total at 90	total at 100	total at 110	total at 120	total at 130	total at 140	total at 150	total at 160	total at 170	total at 180			Means
1	300mm	0	0	0	0	0	0	0	0	0	0	1	2	3	7	5	8	15	16			Mean ants at 180	Mean brood at 180	worker to brood ratio
2	300mm	0	0	0	0	0	1	0	3	3	4	10	4	7	9	14	19	31	37			55.7841	80.4455	0.693439
3	300mm	0	0	0	1	2	6	10	15	17	26	36	61	79	113	139	139	139	139			57.8354	95	0.608794
4	100mm delayed	0	7	13	20	50	76	125	151	177	181	181	181	181	181	181	181	181	181			37.4135	51.9517	0.720158
5	100mm delayed	1	1	3	5	13	21	37	66	89	127	134	161	161	161	161	161	161	161
6	100mm delayed	1	1	2	2	1	3	8	10	17	16	19	26	39	59	66	90	117	200
7	100mm	0	2	2	4	6	5	19	16	16	21	12	33	77	123	172	172	172	172
8	300mm	0	0	0	0	0	1	0	0	0	3	6	8	7	13	16	29	40	45
9	100mm	0	1	3	27	39	52	64	69	65	69	69	69	69	69	69	69	69	69
10	100mm	0	0	2	3	11	10	37	49	65	75	78	78	78	78	78	78	78	78
11	100mm delayed	0	0	1	1	6	4	9	11	21	37	45	49	55	55	55	55	55	55
12	100mm delayed	2	0	8	15	25	48	61	83	83	83	83	83	83	83	83	83	83	83
13	300mm	0	0	0	1	1	0	2	1	1	6	3	1	4	13	14	16	24	30
14	100mm delayed	0	0	0	0	1	1	3	11	15	17	37	43	76	95	163	235	255	324
15	300mm	0	0	0	0	0	1	1	1	3	1	4	4	13	21	26	30	44	56
16	100mm	1	0	2	9	11	17	28	38	59	76	102	185	243	125	125	125	125	125
17	100mm	0	0	0	0	0	1	5	6	23	32	37	65	57	62	62	62	62	62
18	100mm	0	8	18	34	39	57	101	118	205	205	205	205	205	205	205	205	205	205
19	300mm	0	0	2	1	1	5	1	10	7	14	18	21	37	42	73	81	81	81
20	100mm	2	0	0	2	10	13	18	50	59	91	115	122	122	122	122	122	122	122
21	100mm delayed	1	2	17	21	28	46	56	76	76	76	76	76	76	76	76	76	76	76
22	100mm delayed	0	3	3	18	26	24	61	82	104	104	104	104	104	104	104	104	104	104
23	300mm	0	0	0	0	2	0	0	0	0	5	1	6	10	20	31	51	78	113
24	100mm	0	3	3	5	4	3	1	5	7	5	8	9	14	12	18	21	31	44
25	100mm delayed	0	2	1	17	9	10	23	45	82	85	98	133	120	133	134	134	134	134
26	300mm	0	0	0	1	1	0	1	0	0	1	0	0	0	0	1	3	8	5
27	300mm	0	0	0	1	2	0	2	5	4	11	23	36	56	56	69	106	112	112
28	100mm	0	1	4	10	7	14	26	42	79	79	90	97	87	97	97	97	97	97
29	100mm delayed	2	2	4	8	8	10	20	19	32	36	44	45	59	65	67	67	67	67
30	100mm	0	1	3	3	4	12	13	22	31	53	70	88	157	157	157	157	157	157
Colony ID	Treatment	% total at 10	% total at 20	% total at 30	% total at 40	% total at 50	% total at 60	% total at 70	% total at 80	% total at 90	% total at 100	% total at 110	% total at 120	% total at 130	% total at 140	% total at 150	% total at 160	% total at 170	% total at 180		Treatment	% total at 180	Treatment	%ants@180	Treatment	%brood@180
1	300mm	0	0	0	0	0	0	0	0	0	0	0.581395	1.16279	1.74419	4.06977	2.90698	4.65116	8.72093	9.30233		100mm	67.9842	100mm	50.6098	100mm	100
2	300mm	0	0	0	0	0	0.518135	0	1.5544	1.5544	2.07254	5.18135	2.07254	3.62694	4.66321	7.25389	9.84456	16.0622	19.171		100mm	77.5281	100mm	70.1493	100mm	100
3	300mm	0	0	0	0.574713	1.14943	3.44828	5.74713	8.62069	9.77011	14.9425	20.6897	35.0575	45.4023	64.9425	79.8851	79.8851	79.8851	79.8851		100mm	66.6667	100mm	53.5714	100mm	100
4	100mm delayed	0	3.15315	5.85586	9.00901	22.5225	34.2342	56.3063	68.018	79.7297	81.5315	81.5315	81.5315	81.5315	81.5315	81.5315	81.5315	81.5315	81.5315		100mm	29.274	100mm	48.4496	100mm	0
5	100mm delayed	0.436681	0.436681	1.31004	2.18341	5.67686	9.17031	16.1572	28.821	38.8646	55.4585	58.5153	70.3057	70.3057	70.3057	70.3057	70.3057	70.3057	70.3057		100mm	68.8889	100mm	64.557	100mm	100
6	100mm delayed	0.34965	0.34965	0.699301	0.699301	0.34965	1.04895	2.7972	3.4965	5.94406	5.59441	6.64336	9.09091	13.6364	20.6294	23.0769	31.4685	40.9091	69.9301		100mm	66.9935	100mm	51.9048	100mm	100
7	100mm	0	0.790514	0.790514	1.58103	2.37154	1.97628	7.50988	6.32411	6.32411	8.3004	4.74308	13.0435	30.4348	48.6166	67.9842	67.9842	67.9842	67.9842		100mm	70.1149	100mm	60.3053	100mm	100
8	300mm	0	0	0	0	0	1.5873	0	0	0	4.7619	9.52381	12.6984	11.1111	20.6349	25.3968	46.0317	63.4921	71.4286		100mm	8.577	100mm	11.254	100mm	4.45545
9	100mm	0	1.1236	3.37079	30.3371	43.8202	58.427	71.9101	77.5281	73.0337	77.5281	77.5281	77.5281	77.5281	77.5281	77.5281	77.5281	77.5281	77.5281		100mm	80.8333	100mm	75.7895	100mm	100
10	100mm	0	0	1.7094	2.5641	9.40171	8.54701	31.6239	41.8803	55.5556	64.1026	66.6667	66.6667	66.6667	66.6667	66.6667	66.6667	66.6667	66.6667		100mm	87.2222	100mm	71.25	100mm	100
11	100mm delayed	0	0	1.17647	1.17647	7.05882	4.70588	10.5882	12.9412	24.7059	43.5294	52.9412	57.6471	64.7059	64.7059	64.7059	64.7059	64.7059	64.7059		100mm delayed	81.5315	100mm delayed	66.3934	100mm delayed	100
12	100mm delayed	2.40964	0	9.63855	18.0723	30.1205	57.8313	73.494	100	100	100	100	100	100	100	100	100	100	100		100mm delayed	70.3057	100mm delayed	56.6879	100mm delayed	100
13	300mm	0	0	0	0.30581	0.30581	0	0.611621	0.30581	0.30581	1.83486	0.917431	0.30581	1.22324	3.97554	4.28135	4.89297	7.33945	9.17431		100mm delayed	69.9301	100mm delayed	47.2393	100mm delayed	100
14	100mm delayed	0	0	0	0	0.132802	0.132802	0.398406	1.46082	1.99203	2.25764	4.91368	5.71049	10.093	12.6162	21.6467	31.2085	33.8645	43.0279		100mm delayed	64.7059	100mm delayed	45.4545	100mm delayed	100
15	300mm	0	0	0	0	0	0.325733	0.325733	0.325733	0.977199	0.325733	1.30293	1.30293	4.23453	6.84039	8.46906	9.77199	14.3322	18.241		100mm delayed	100	100mm delayed	100	100mm delayed	100
16	100mm	0.234192	0	0.468384	2.10773	2.57611	3.98126	6.55738	8.8993	13.8173	17.7986	23.8876	43.3255	56.9087	29.274	29.274	29.274	29.274	29.274		100mm delayed	43.0279	100mm delayed	36.7758	100mm delayed	50
17	100mm	0	0	0	0	0	1.11111	5.55556	6.66667	25.5556	35.5556	41.1111	72.2222	63.3333	68.8889	68.8889	68.8889	68.8889	68.8889		100mm delayed	60.3175	100mm delayed	42.5287	100mm delayed	100
18	100mm	0	2.61438	5.88235	11.1111	12.7451	18.6275	33.0065	38.5621	66.9935	66.9935	66.9935	66.9935	66.9935	66.9935	66.9935	66.9935	66.9935	66.9935		100mm delayed	41.6	100mm delayed	32.7189	100mm delayed	100
19	300mm	0	0	1.85185	0.925926	0.925926	4.62963	0.925926	9.25926	6.48148	12.963	16.6667	19.4444	34.2593	38.8889	67.5926	75	75	75		100mm delayed	85.8974	100mm delayed	75.5556	100mm delayed	100
20	100mm	1.14943	0	0	1.14943	5.74713	7.47126	10.3448	28.7356	33.908	52.2989	66.092	70.1149	70.1149	70.1149	70.1149	70.1149	70.1149	70.1149		100mm delayed	78.8235	100mm delayed	75	100mm delayed	100
21	100mm delayed	0.793651	1.5873	13.4921	16.6667	22.2222	36.5079	44.4444	60.3175	60.3175	60.3175	60.3175	60.3175	60.3175	60.3175	60.3175	60.3175	60.3175	60.3175		300mm	9.30233	300mm	12.0301	300mm	0
22	100mm delayed	0	1.2	1.2	7.2	10.4	9.6	24.4	32.8	41.6	41.6	41.6	41.6	41.6	41.6	41.6	41.6	41.6	41.6		300mm	19.171	300mm	25	300mm	5.26316
23	300mm	0	0	0	0	1.30719	0	0	0	0	3.26797	0.653595	3.92157	6.53595	13.0719	20.2614	33.3333	50.9804	73.8562		300mm	79.8851	300mm	63.5417	300mm	100
24	100mm	0	0.584795	0.584795	0.974659	0.779727	0.584795	0.194932	0.974659	1.36452	0.974659	1.55945	1.75439	2.72904	2.33918	3.50877	4.09357	6.04288	8.577		300mm	71.4286	300mm	61.7021	300mm	100
25	100mm delayed	0	1.28205	0.641026	10.8974	5.76923	6.41026	14.7436	28.8462	52.5641	54.4872	62.8205	85.2564	76.9231	85.2564	85.8974	85.8974	85.8974	85.8974		300mm	9.17431	300mm	12.2727	300mm	2.80374
26	300mm	0	0	0	0.694444	0.694444	0	0.694444	0	0	0.694444	0	0	0	0	0.694444	2.08333	5.55556	3.47222		300mm	18.241	300mm	23.2955	300mm	11.4504
27	300mm	0	0	0	0.657895	1.31579	0	1.31579	3.28947	2.63158	7.23684	15.1316	23.6842	36.8421	36.8421	45.3947	69.7368	73.6842	73.6842		300mm	75	300mm	59.0909	300mm	100
28	100mm	0	0.833333	3.33333	8.33333	5.83333	11.6667	21.6667	35	65.8333	65.8333	75	80.8333	72.5	80.8333	80.8333	80.8333	80.8333	80.8333		300mm	73.8562	300mm	53.4884	300mm	100
29	100mm delayed	2.35294	2.35294	4.70588	9.41176	9.41176	11.7647	23.5294	22.3529	37.6471	42.3529	51.7647	52.9412	69.4118	76.4706	78.8235	78.8235	78.8235	78.8235		300mm	3.47222	300mm	4.9505	300mm	0
30	100mm	0	0.555556	1.66667	1.66667	2.22222	6.66667	7.22222	12.2222	17.2222	29.4444	38.8889	48.8889	87.2222	87.2222	87.2222	87.2222	87.2222	87.2222		300mm	73.6842	300mm	58.7629	300mm	100
	Treatment	Mean total at 10	Mean total at 20	Mean total at 30	Mean total at 40	Mean total at 50	Mean total at 60	Mean total at 70	Mean total at 80	Mean total at 90	Mean total at 100	Mean total at 110	Mean total at 120	Mean total at 130	Mean total at 140	Mean total at 150	Mean total at 160	Mean total at 170	Mean total at 180
	100mm total	0.138362	0.650217	1.78062	5.98251	8.54971	11.9059	19.5592	25.6793	35.9608	41.883	46.247	54.1371	59.4431	59.8477	61.9015	61.9599	62.1549	62.4083
	100mm delayed total	0.634256	1.03618	3.87192	7.53163	11.3664	17.1406	26.6859	35.9054	44.3365	48.7129	52.1048	56.4401	58.8525	61.3433	62.7905	64.5859	65.7955	69.6139
	300mm total	0	0	0.185185	0.315879	0.569859	1.05091	0.962064	2.33554	2.17206	4.80998	7.06484	9.96502	14.498	19.3929	26.2136	33.5231	39.5052	43.3215
		10	20	30	40	50	60	70	80	90	100	110	120	130	140	150	160	170	180
	Mean number of ants 100mm	Mean number of ants 100mm delayed	Mean number of ants 300mm
	126.3	140.5	115.8
	Treatment	Mean total at 10	Mean total at 20	Mean total at 30	Mean total at 40	Mean total at 50	Mean total at 60	Mean total at 70	Mean total at 80	Mean total at 90	Mean total at 100	Mean total at 110	Mean total at 120	Mean total at 130	Mean total at 140	Mean total at 150	Mean total at 160	Mean total at 170	Mean total at 180		Treamtent	Mean adults 10	Mean adults 20	Mean adults 30	Mean adults 40	Mean adults 50	Mean adults 60	Mean adults 70	Mean adults 80	Mean adults 90	Mean adults 100	Mean adults 110	Mean adults 120	Mean adults 130	Mean adults 140	Mean adults 150	Mean adults 160	Mean adults 170	Mean adults 180
	100mm total	5.31713	10.5181	16.936	23.7658	30.6832	38.5703	48.3429	57.9527	67.1682	74.3565	81.0524	88.22	94.4262	100.672	106.395	112.293	117.898	124.807		100mm	0.191431	0.978884	2.63499	8.33986	11.2163	13.7513	20.9942	26.1076	34.8643	39.2993	42.6014	48.3854	51.3501	54.9226	55.2374	55.3017	55.5911	55.7841
	100mm delayed total	0.138362	0.650217	1.78062	5.98251	8.54971	11.9059	19.5592	25.6793	35.9608	41.883	46.247	54.1371	59.4431	59.8477	61.9015	61.9599	62.1549	62.4083		100mm delayed	0.962209	1.56695	6.09789	11.6167	16.116	20.8762	28.8245	34.9828	39.9861	42.3883	44.6772	48.5803	50.4117	53.4121	54.7485	55.672	56.3785	57.8354
	300mm total	28.5706	23.9084	2.47277	4.93191	4.50929	7.78724	13.3451	17.9777	30.7187	35.6102	43.1796	48.1571	60.908	65.9798	68.2732	70.1005	71.5961	72.5501		300mm	0	0	0.30303	0.503239	0.943057	1.72569	1.6461	3.91598	3.68031	7.49356	9.85934	13.2501	18.2861	21.2884	26.5369	31.3334	36.1009	37.4135
		10	20	30	40	50	60	70	80	90	100	110	120	130	140	150	160	170	180
	Spss re-structuring
	Treatment	Time	Mean number of adults
	100mm total	10	0.191431
	100mm total	20	0.978884
	100mm total	30	2.63499
	100mm total	40	8.33986
	100mm total	50	11.2163
	100mm total	60	13.7513
	100mm total	70	20.9942
	100mm total	80	26.1076
	100mm total	90	34.8643
	100mm total	100	39.2993
	100mm total	110	42.6014
	100mm total	120	48.3854
	100mm total	130	51.3501
	100mm total	140	54.9226
	100mm total	150	55.2374
	100mm total	160	55.3017
	100mm total	170	55.5911
	100mm total	180	55.7841
	100mm delayed total	10	0.962209
	100mm delayed total	20	1.56695
	100mm delayed total	30	6.09789
	100mm delayed total	40	11.6167
	100mm delayed total	50	16.116
	100mm delayed total	60	20.8762
	100mm delayed total	70	28.8245
	100mm delayed total	80	34.9828
	100mm delayed total	90	39.9861
	100mm delayed total	100	42.3883
	100mm delayed total	110	44.6772
	100mm delayed total	120	48.5803
	100mm delayed total	130	50.4117
	100mm delayed total	140	53.4121
	100mm delayed total	150	54.7485
	100mm delayed total	160	55.672
	100mm delayed total	170	56.3785
	100mm delayed total	180	57.8354
	300mm total	10	0
	300mm total	20	0
	300mm total	30	0.30303
	300mm total	40	0.503239
	300mm total	50	0.943057
	300mm total	60	1.72569
	300mm total	70	1.6461
	300mm total	80	3.91598
	300mm total	90	3.68031
	300mm total	100	7.49356
	300mm total	110	9.85934
	300mm total	120	13.2501
	300mm total	130	18.2861
	300mm total	140	21.2884
	300mm total	150	26.5369
	300mm total	160	31.3334
	300mm total	170	36.1009
	300mm total	180	37.4135

## Sheet: Brood vs. worker transport
	Mean brood at 10	Mean brood at 20	Mean brood at 30	Mean brood at 40	Mean brood at 50	Mean brood at 60	Mean brood at 70	Mean brood at 80	Mean brood at 90	Mean brood at 100	Mean brood at 110	Mean brood at 120	Mean brood at 130	Mean brood at 140	Mean brood at 150	Mean brood at 160	Mean brood at 170	Mean brood at 180
100mm	0	0	0	0	2.02652	9.01515	17.1128	25.6316	40.4277	50.1001	59.3173	73.0989	80.1283	74.7191	80	80.0495	80.099	80.4455
100mm delayed	0	0	0	0.263158	2.47895	9.78547	25.4289	41.9516	55.5097	63.6461	69.8406	76.6008	80.2515	81.4526	83.5153	86.2917	88.1705	95
300mm	0	0	0	0	0	0	0	0	0	0.727273	2.24476	4.38228	8.12754	15.1789	24.1159	36.5509	45.1578	51.9517
Treatment	Mean ants at 10	Mean ants at 20	Mean ants at 30	Mean ants at 40	Mean ants at 50	Mean ants at 60	Mean ants at 70	Mean ants at 80	Mean ants at 90	Mean ants at 100	Mean ants at 110	Mean ants at 120	Mean ants at 130	Mean ants at 140	Mean ants at 150	Mean ants at 160	Mean ants at 170	Mean ants at 180
100mm	0.191431	0.978884	2.63499	8.33986	11.2163	13.7513	20.9942	26.1076	34.8643	39.2993	42.6014	48.3854	51.3501	54.9226	55.2374	55.3017	55.5911	55.7841
100mm delayed	0.962209	1.56695	6.09789	11.6167	16.116	20.8762	28.8245	34.9828	39.9861	42.3883	44.6772	48.5803	50.4117	53.4121	54.7485	55.672	56.3785	57.8354
300mm	0	0	0.30303	0.503239	0.943057	1.72569	1.6461	3.91598	3.68031	7.49356	9.85934	13.2501	18.2861	21.2884	26.5369	31.3334	36.1009	37.4135
Time	10	20	30	40	50	60	70	80	90	100	110	120	130	140	150	160	170	180	Average (from start of carrying)
Brood to worker ratio 100mm	0	0	0	0	0.180675	0.655584	0.815122	0.981767	1.15957	1.27483	1.39238	1.51076	1.56043	1.36044	1.44829	1.4475	1.44086	1.44209	1.19074
Brood to worker ratio 100mm delayed	0	0	0	0.0226534	0.153819	0.468737	0.882198	1.19921	1.38823	1.5015	1.56323	1.57679	1.59192	1.52498	1.52544	1.55	1.5639	1.64259	1.21035
Brood to worker ratio 300mm	#DIV/0!	#DIV/0!	0	0	0	0	0	0	0	0.097053	0.227678	0.330736	0.444464	0.713013	0.908769	1.16652	1.25088	1.38858	0.725299

## Sheet: CI calculation
	100mm workers																			100mm delayed workers																				100mm brood
	0	1.21951	1.21951	2.43902	3.65854	3.04878	11.5854	9.14634	8.53659	9.7561	4.26829	14.6341	29.878	49.3902	50.6098	50.6098	50.6098	50.6098			0	5.7377	10.6557	16.3934	33.6066	44.2623	56.5574	66.3934	63.1148	66.3934	66.3934	66.3934	66.3934	66.3934	66.3934	66.3934	66.3934	66.3934			0	0	0	0	0	0	0	1.1236	2.24719
	0	1.49254	4.47761	40.2985	52.2388	50.7463	67.1642	70.1493	64.1791	70.1493	70.1493	70.1493	70.1493	70.1493	70.1493	70.1493	70.1493	70.1493			0.636943	0.636943	1.91083	3.18471	8.28025	12.1019	20.3822	28.6624	36.3057	41.4013	45.2229	56.6879	56.6879	56.6879	56.6879	56.6879	56.6879	56.6879			0	0	0	0	18.1818	81.8182	86.3636	100	100
	0	0	2.38095	3.57143	13.0952	11.9048	29.7619	38.0952	40.4762	51.1905	53.5714	53.5714	53.5714	53.5714	53.5714	53.5714	53.5714	53.5714			0.613497	0.613497	1.22699	1.22699	0.613497	1.84049	4.90798	6.13497	10.4294	9.81595	11.0429	14.7239	16.5644	25.1534	23.9264	31.9018	36.1963	47.2393			0	0	0	0	0	0	36.3636	51.5152	93.9394
	0.387597	0	0.775194	3.48837	4.26357	6.58915	10.8527	14.7287	22.093	27.907	31.3953	43.7984	48.4496	48.4496	48.4496	48.4496	48.4496	48.4496			0	0	1.81818	1.81818	10.9091	7.27273	16.3636	18.1818	21.8182	30.9091	34.5455	36.3636	45.4545	45.4545	45.4545	45.4545	45.4545	45.4545			0	0	0	0	0	0	0	0	1.18343
	0	0	0	0	0	1.26582	6.32911	7.59494	29.1139	40.5063	40.5063	64.557	58.2278	64.557	64.557	64.557	64.557	64.557			4.44444	0	17.7778	31.1111	42.2222	64.4444	86.6667	100	100	100	100	100	100	100	100	100	100	100			0	0	0	0	0	0	0	0	0
	0	3.80952	8.57143	16.1905	17.619	23.3333	28.0952	29.0476	51.9048	51.9048	51.9048	51.9048	51.9048	51.9048	51.9048	51.9048	51.9048	51.9048			0	0	0	0	0.251889	0.251889	0.755668	2.77078	3.77834	4.28212	9.3199	10.8312	17.3804	17.1285	29.2191	30.4786	33.2494	36.7758			0	0	0	0	2.08333	8.33333	43.75	59.375	100
	1.52672	0	0	1.52672	7.63359	9.92366	12.2137	35.1145	35.8779	41.2214	55.7252	60.3053	60.3053	60.3053	60.3053	60.3053	60.3053	60.3053			1.14943	2.29885	19.5402	24.1379	32.1839	42.5287	31.0345	42.5287	42.5287	42.5287	42.5287	42.5287	42.5287	42.5287	42.5287	42.5287	42.5287	42.5287			0	0	0	0	0	0	4.65116	9.30233	27.907
	0	0.96463	0.96463	1.60772	1.28617	0.96463	0.321543	1.60772	2.2508	1.60772	2.57235	2.89389	4.50161	3.85852	5.78778	6.43087	9.32476	11.254			0	1.38249	1.38249	8.29493	11.9816	11.0599	19.3548	26.2673	32.7189	32.7189	32.7189	32.7189	32.7189	32.7189	32.7189	32.7189	32.7189	32.7189			0	0	0	0	0	0	0	0	0
	0	1.05263	4.21053	10.5263	7.36842	14.7368	27.3684	36.8421	64.2105	60	68.4211	75.7895	65.2632	75.7895	75.7895	75.7895	75.7895	75.7895			0	2.22222	1.11111	18.8889	10	11.1111	24.4444	36.6667	48.8889	50	52.2222	75.5556	61.1111	74.4444	75.5556	75.5556	75.5556	75.5556			0	0	0	0	0	0	0	28	72
	0	1.25	3.75	3.75	5	15	16.25	18.75	30	38.75	47.5	46.25	71.25	71.25	71.25	71.25	71.25	71.25			2.77778	2.77778	5.55556	11.1111	11.1111	13.8889	27.7778	22.2222	40.2778	45.8333	52.7778	50	65.2778	73.6111	75	75	75	75			0	0	0	0	0	0	0	7	7
Mean	0.191431	0.978884	2.63499	8.33986	11.2163	13.7513	20.9942	26.1076	34.8643	39.2993	42.6014	48.3854	51.3501	54.9226	55.2374	55.3017	55.5911	55.7841		Mean	0.962209	1.56695	6.09789	11.6167	16.116	20.8762	28.8245	34.9828	39.9861	42.3883	44.6772	48.5803	50.4117	53.4121	54.7485	55.672	56.3785	57.8354		Mean	0	0	0	0	2.02652	9.01515	17.1128	25.6316	40.4277
Standard deviation	0.459852	1.10663	2.54097	11.6242	14.5723	14.0223	17.9805	19.2422	20.0501	20.2712	22.4285	22.1399	19.339	19.3562	18.8158	18.647	17.8935	17.3972		Standard deviation	1.42527	1.70295	6.94294	10.1676	13.8047	20.5042	24.1165	27.7569	26.0834	25.893	25.0733	26.0104	23.9285	24.3415	23.1363	22.0309	21.286	20.0879		Standard deviation	0	0	0	0	5.4208	24.3945	27.9073	32.4503	43.0103
t	1.96	1.96	1.96	1.96	1.96	1.96	1.96	1.96	1.96	1.96	1.96	1.96	2.96	3.96	4.96	5.96	6.96	7.96		t	1.96	1.96	1.96	1.96	1.96	1.96	1.96	1.96	1.96	1.96	1.96	1.96	2.96	3.96	4.96	5.96	6.96	7.96		t	1.96	1.96	1.96	1.96	1.96	1.96	1.96	1.96	1.96
Standard error	4.47971	1.98103	1.20744	0.678698	0.585235	0.528547	0.427766	0.383594	0.331945	0.312654	0.300292	0.281773	0.413068	0.534343	0.667367	0.801451	0.933483	1.06576		Standard error	1.99812	1.56577	0.793718	0.575061	0.488233	0.428973	0.365069	0.331382	0.309957	0.301046	0.293233	0.281207	0.416894	0.541845	0.670341	0.798782	0.926942	1.04669		Standard error	#DIV/0!	#DIV/0!	#DIV/0!	#DIV/0!	1.37683	0.652784	0.4738	0.38714	0.30826
95% CI	8.78022	3.88281	2.36659	1.33025	1.14706	1.03595	0.838421	0.751845	0.650612	0.612801	0.588573	0.552275	1.22268	2.116	3.31014	4.77665	6.49704	8.48342		95% CI	3.91631	3.06891	1.55569	1.12712	0.956937	0.840787	0.715536	0.649508	0.607516	0.590051	0.574737	0.551165	1.23401	2.14571	3.32489	4.76074	6.45152	8.33162		95% CI	0	0	0	0	2.69859	1.27946	0.928648	0.758795	0.604189
[truncated: 66 more columns]

## Sheet: Logistic curve transformation
Colony ID	Treatment	%ants@10	%ants@20	%ants@30	%ants@40	%ants@50	%ants@60	%ants@70	%ants@80	%ants@90	%ants@100	%ants@110	%ants@120	%ants@130	%ants@140	%ants@150	%ants@160	%ants@170	%ants@180	%ants		100mm mean	0.191431	0.978884	2.63499	8.33986	11.2163	13.7513	20.9942	26.1076	34.8643	39.2993	42.6014	48.3854	51.3501	54	54	54	54	54
1	300mm	0	0	0	0	0	0	0	0	0	0	0.75188	1.50376	2.25564	5.26316	3.7594	6.01504	11.2782	12.0301		Logistic transformation		5.65707	4.01072	2.98936	1.72184	1.36189	1.09848	0.482283	0.101349	-0.548967	-0.917501	-1.2343	-1.98991	-2.64397	-3.98898	-3.98898	-3.98898	-3.98898	-3.98898			%ants100mm	%ants100mm delayed	%ants300m		%brood100mm	%brood100mm delayed	%brood300mm
2	300mm	0	0	0	0	0	0.735294	0	2.20588	2.20588	2.94118	7.35294	2.94118	5.14706	6.61765	10.2941	13.9706	22.7941	25			100mm delayed mean	0.962209	1.56695	6.09789	11.6167	16.116	20.8762	28.8245	34.9828	39.9861	42.3883	44.6772	48.5803	50.4117	53.4121	54	54	54	54			5.65707	4.02821	6.3081		6.68336	6.68336	6.68336
3	300mm	0	0	0	1.04167	2.08333	6.25	10.4167	15.625	17.7083	27.0833	28.125	42.7083	51.0417	60.4167	63.5417	63.5417	63.5417	63.5417		Logistic transformation		4.02821	3.5293	2.08188	1.31763	0.880769	0.491382	-0.0964021	-0.558267	-0.979553	-1.21225	-1.46511	-2.02385	-2.39672	-3.51562	-3.98898	-3.98898	-3.98898	-3.98898			4.01072	3.5293	6.3081		6.68336	6.68336	6.68336
4	100mm delayed	0	5.7377	10.6557	16.3934	33.6066	44.2623	56.5574	66.3934	63.1148	66.3934	66.3934	66.3934	66.3934	66.3934	66.3934	66.3934	66.3934	66.3934			300mm mean	0.1	0.1	0.30303	0.503239	0.943057	1.72569	1.6461	3.91598	3.68031	7.49356	9.85934	13.2501	18.2861	21.2884	26.5369	31.3334	36.1009	37.4135			2.98936	2.08188	5.19573		6.68336	6.68336	6.68336
5	100mm delayed	0.636943	0.636943	1.91083	3.18471	8.28025	12.1019	20.3822	28.6624	36.3057	41.4013	45.2229	56.6879	56.6879	56.6879	56.6879	56.6879	56.6879	56.6879		Logistic transformation		6.3081	6.3081	5.19573	4.68483	4.04867	3.42983	3.47854	2.56841	2.63508	1.84682	1.52136	1.14769	0.69701	0.459681	0.0700729	-0.280618	-0.647203	-0.754898			1.72184	1.31763	4.68483		6.68336	5.71373	6.68336
6	100mm delayed	0.613497	0.613497	1.22699	1.22699	0.613497	1.84049	4.90798	6.13497	10.4294	9.81595	11.0429	14.7239	16.5644	25.1534	23.9264	31.9018	36.1963	47.2393																								1.36189	0.880769	4.04867		3.65005	3.44272	6.68336
7	100mm	0	1.21951	1.21951	2.43902	3.65854	3.04878	11.5854	9.14634	8.53659	9.7561	4.26829	14.6341	29.878	49.3902	50.6098	50.6098	50.6098	50.6098																								1.09848	0.491382	3.42983		2.06356	1.97066	6.68336
8	300mm	0	0	0	0	0	2.12766	0	0	0	6.38298	12.766	17.0213	14.8936	27.6596	31.9149	44.6809	51.0638	61.7021																		capped at 55						0.482283	-0.0964021	3.47854		1.30151	0.763618	6.68336
9	100mm	0	1.49254	4.47761	40.2985	52.2388	50.7463	67.1642	70.1493	64.1791	70.1493	70.1493	70.1493	70.1493	70.1493	70.1493	70.1493	70.1493	70.1493																								0.101349	-0.558267	2.56841		0.751957	-0.0976591	6.68336
10	100mm	0	0	2.38095	3.57143	13.0952	11.9048	29.7619	38.0952	40.4762	51.1905	53.5714	53.5714	53.5714	53.5714	53.5714	53.5714	53.5714	53.5714																								-0.548967	-0.979553	2.63508		-0.0213858	-0.818281	6.68336
11	100mm delayed	0	0	1.81818	1.81818	10.9091	7.27273	16.3636	18.1818	21.8182	30.9091	34.5455	36.3636	45.4545	45.4545	45.4545	45.4545	45.4545	45.4545	%brood		100mm mean	0.1	0.1	0.1	0.1	2.02652	9.01515	17.1128	25.6316	40.4277	50.1001	59.3173	73.0989	79	74.7191	79	79	79	79			-0.917501	-1.21225	1.84682		-0.516168	-1.35887	4.69135
12	100mm delayed	4.44444	0	17.7778	31.1111	42.2222	64.4444	86.6667	100	100	100	100	100	100	100	100	100	100	100		Logistic transformation		6.68336	6.68336	6.68336	6.68336	3.65005	2.06356	1.30151	0.751957	-0.0213858	-0.516168	-1.0536	-2.36013	-4.36945	-2.64964	-4.36945	-4.36945	-4.36945	-4.36945			-1.2343	-1.46511	1.52136		-1.0536	-1.92782	3.54497
13	300mm	0	0	0	0.454545	0.454545	0	0.909091	0.454545	0.454545	2.72727	1.36364	0.454545	1.81818	5.90909	6.36364	7.27273	10.9091	12.2727			100mm delayed mean	0.1	0.1	0.1	0.263158	2.47895	9.78547	25.4289	41.9516	55.5097	63.6461	69.8406	76.6008	79	79	79	79	79	79			-1.98991	-2.02385	1.14769		-2.36013	-3.11508	2.84812
14	100mm delayed	0	0	0	0	0.251889	0.251889	0.755668	2.77078	3.77834	4.28212	9.3199	10.8312	17.3804	17.1285	29.2191	30.4786	33.2494	36.7758		Logistic transformation		6.68336	6.68336	6.68336	5.71373	3.44272	1.97066	0.763618	-0.0976591	-0.818281	-1.35887	-1.92782	-3.11508	-4.36945	-4.36945	-4.36945	-4.36945	-4.36945	-4.36945			-2.64397	-2.39672	0.69701		-4.36945	-4.36945	2.17963
15	300mm	0	0	0	0	0	0.568182	0.568182	0.568182	1.70455	0.568182	2.27273	2.27273	7.38636	11.9318	12.5	14.7727	22.1591	23.2955			300mm mean	0.1	0.1	0.1	0.1	0.1	0.1	0.1	0.1	0.1	0.727273	2.24476	4.38228	8.12754	15.1789	24.1159	36.5509	45.1578	51.9517			-3.98898	-3.51562	0.459681		-2.64964	-4.36945	1.45173
16	100mm	0.387597	0	0.775194	3.48837	4.26357	6.58915	10.8527	14.7287	22.093	27.907	31.3953	43.7984	48.4496	48.4496	48.4496	48.4496	48.4496	48.4496		Logistic transformation		6.68336	6.68336	6.68336	6.68336	6.68336	6.68336	6.68336	6.68336	6.68336	4.69135	3.54497	2.84812	2.17963	1.45173	0.840408	0.172883	-0.259334	-0.616388			-3.98898	-3.98898	0.0700729		-4.36945	-4.36945	0.840408
17	100mm	0	0	0	0	0	1.26582	6.32911	7.59494	29.1139	40.5063	40.5063	64.557	58.2278	64.557	64.557	64.557	64.557	64.557																								-3.98898	-3.98898	-0.280618		-4.36945	-4.36945	0.172883
18	100mm	0	3.80952	8.57143	16.1905	17.619	23.3333	28.0952	29.0476	51.9048	51.9048	51.9048	51.9048	51.9048	51.9048	51.9048	51.9048	51.9048	51.9048																								-3.98898	-3.98898	-0.647203		-4.36945	-4.36945	-0.259334
19	300mm	0	0	3.0303	1.51515	1.51515	7.57576	1.51515	15.1515	10.6061	21.2121	27.2727	31.8182	48.4848	34.8485	63.6364	59.0909	59.0909	59.0909																		capped at 80						-3.98898	-3.98898	-0.754898		-4.36945	-4.36945	-0.616388
20	100mm	1.52672	0	0	1.52672	7.63359	9.92366	12.2137	35.1145	35.8779	41.2214	55.7252	60.3053	60.3053	60.3053	60.3053	60.3053	60.3053	60.3053
21	100mm delayed	1.14943	2.29885	19.5402	24.1379	32.1839	42.5287	31.0345	42.5287	42.5287	42.5287	42.5287	42.5287	42.5287	42.5287	42.5287	42.5287	42.5287	42.5287																	ants	brood
22	100mm delayed	0	1.38249	1.38249	8.29493	11.9816	11.0599	19.3548	26.2673	32.7189	32.7189	32.7189	32.7189	32.7189	32.7189	32.7189	32.7189	32.7189	32.7189																GLM	P<0.001	P<0.001										%total100mm	%total100mmdelayed	%total300mm
23	300mm	0	0	0	0	2.32558	0	0	0	0	5.81395	1.16279	6.97674	11.6279	22.093	29.0698	45.3488	53.4884	53.4884																Residuals	not-normal	not-normal										6.2244	4.6947	6.54965
24	100mm	0	0.96463	0.96463	1.60772	1.28617	0.96463	0.321543	1.60772	2.2508	1.60772	2.57235	2.89389	4.50161	3.85852	5.78778	6.43087	9.32476	11.254																												4.66961	4.19804	6.54965
25	100mm delayed	0	2.22222	1.11111	18.8889	10	11.1111	24.4444	36.6667	48.8889	50	52.2222	75.5556	61.1111	74.4444	75.5556	75.5556	75.5556	75.5556			100mm total	0.138362	0.650217	1.78062	5.98251	8.54971	11.9059	19.5592	25.6793	35.9608	41.883	46.247	54.1371	59.4431	59.8477	61.9015	61.9599	62.1549	62.4083							3.64577	2.83784	5.93225
26	300mm	0	0	0	0.990099	0.990099	0	0.990099	0	0	0.990099	0	0	0	0	0.990099	2.9703	7.92079	4.9505		Logistic transformation		6.2244	4.66961	3.64577	2.37032	1.97233	1.58503	0.947354	0.545766	-0.0549158	-0.398505	-0.66629	-1.22754	-1.72824	-1.77411	-2.03386	-2.04205	-2.06974	-2.10664							2.37032	2.11555	5.39637
27	300mm	0	0	0	1.03093	2.06186	0	2.06186	5.15464	4.12371	7.21649	17.5258	26.8041	40.2062	38.1443	43.299	55.6701	58.7629	58.7629			100mm delayed total	0.634256	1.03618	3.87192	7.53163	11.3664	17.1406	26.6859	35.9054	44.3365	48.7129	52.1048	56.4401	58.8525	61.3433	62.7905	64.5859	65.7955	69.6139							1.97233	1.64064	4.80269
28	100mm	0	1.05263	4.21053	10.5263	7.36842	14.7368	27.3684	36.8421	64.2105	60	68.4211	75.7895	65.2632	75.7895	75.7895	75.7895	75.7895	75.7895		Logistic transformation		4.6947	4.19804	2.83784	2.11555	1.64064	1.12618	0.484344	-0.0517489	-0.546738	-0.827843	-1.06872	-1.42606	-1.66382	-1.95815	-2.16441	-2.47898	-2.7504	-5.19475							1.58503	1.12618	4.18371
29	100mm delayed	2.77778	2.77778	5.55556	11.1111	11.1111	13.8889	27.7778	22.2222	40.2778	45.8333	52.7778	50	65.2778	73.6111	75	75	75	75			300mm total	0.1	0.1	0.185185	0.315879	0.569859	1.05091	0.962064	2.33554	2.17206	4.80998	7.06484	9.96502	14.498	19.3929	26.2136	33.5231	39.5052	43.3215							0.947354	0.484344	4.27333
30	100mm	0	1.25	3.75	3.75	5	15	16.25	18.75	30	38.75	47.5	46.25	71.25	71.25	71.25	71.25	71.25	71.25		Logistic transformation		6.54965	6.54965	5.93225	5.39637	4.80269	4.18371	4.27333	3.36632	3.4413	2.60661	2.18697	1.79585	1.34241	0.959183	0.513043	0.0844445	-0.258877	-0.484791							0.545766	-0.0517489	3.36632
	100mm mean	0.191431	0.978884	2.63499	8.33986	11.2163	13.7513	20.9942	26.1076	34.8643	39.2993	42.6014	48.3854	51.3501	54.9226	55.2374	55.3017	55.5911	55.7841																												-0.0549158	-0.546738	3.4413
	100mm delayed mean	0.962209	1.56695	6.09789	11.6167	16.116	20.8762	28.8245	34.9828	39.9861	42.3883	44.6772	48.5803	50.4117	53.4121	54.7485	55.672	56.3785	57.8354																												-0.398505	-0.827843	2.60661
	300mm mean	0	0	0.30303	0.503239	0.943057	1.72569	1.6461	3.91598	3.68031	7.49356	9.85934	13.2501	18.2861	21.2884	26.5369	31.3334	36.1009	37.4135																												-0.66629	-1.06872	2.18697
																																															-1.22754	-1.42606	1.79585
Colony ID	Treatment	%brood@10	%brood@20	%brood@30	%brood@40	%brood@50	%brood@60	%brood@70	%brood@80	%brood@90	%brood@100	%brood@110	%brood@120	%brood@130	%brood@140	%brood@150	%brood@160	%brood@170	%brood@180		100mm	100mm delayed	300mm			100mm	differences	100mm delayed	differences	300m	differences		100mm	100mm delayed	300mm			100mm	differences	100mm delayed	differences	300m	differences				-1.72824	-1.66382	1.34241
1	300mm	0	0	0	0	0	0	0	0	0	0	0	0	0	0	0	0	0	0		50.6098	66.3934	12.0301		min	11.254	11.254	32.7189	32.7189	4.9505	4.9505		100	100	0		min	0	0	50	50	0	0				-1.77411	-1.95815	0.959183
2	300mm	0	0	0	0	0	0	0	0	0	0	0	0	0	0	0	0	0	5.26316		70.1493	56.6879	25		q1	50.9335	39.6795	43.2602	10.5413	15.0284	10.0779		100	100	5.26316		q1	100	100	100	50	3.41859	3.41859				-2.03386	-2.16441	0.513043
3	300mm	0	0	0	0	0	0	0	0	0	0	11.5385	25.641	38.4615	70.5128	100	100	100	100		53.5714	47.2393	63.5417		med	56.9384	6.00488	51.9636	8.70339	39.2442	24.2158		100	100	100		med	100	0	100	0	55.7252	52.3066				-2.04205	-2.47898	0.0844445
4	100mm delayed	0	0	0	0	9	22	56	70	100	100	100	100	100	100	100	100	100	100		48.4496	45.4545	61.7021		q3	68.7512	11.8128	72.8484	20.8848	59.0089	19.7647		0	100	100		q3	100	0	100	0	100	44.2748				-2.06974	-2.7504	-0.258877
5	100mm delayed	0	0	0	0	0	2.77778	6.94444	29.1667	44.4444	86.1111	87.5	100	100	100	100	100	100	100		64.557	100	12.2727		max	75.7895	7.03829	100	27.1516	63.5417	4.53276		100	100	2.80374		max	100	0	100	0	100	0				-2.10664	-5.19475	-0.484791
6	100mm delayed	0	0	0	0	0	0	0	0	0	0	0.813008	1.62602	9.7561	14.6341	21.9512	30.8943	47.1545	100		51.9048	36.7758	23.2955										100	50	11.4504
7	100mm	0	0	0	0	0	0	0	1.1236	2.24719	5.61798	5.61798	10.1124	31.4607	47.191	100	100	100	100		60.3053	42.5287	59.0909			100mm	100mm delayed	300mm					100	100	100			100mm	100mm delayed	300mm
8	300mm	0	0	0	0	0	0	0	0	0	0	0	0	0	0	6.25	50	100	100		11.254	32.7189	53.4884		q1	50.9335	43.2602	15.0284					4.45545	100	100		q1	100	100	3.41859
9	100mm	0	0	0	0	18.1818	81.8182	86.3636	100	100	100	100	100	100	100	100	100	100	100		75.7895	75.5556	4.9505		med-q1	6.00488	8.70339	24.2158					100	100	0		med-q1	1	1	52.3066
10	100mm	0	0	0	0	0	0	36.3636	51.5152	93.9394	96.9697	100	100	100	100	100	100	100	100		71.25	75	58.7629		q3-med	11.8128	20.8848	19.7647					100	100	100		q3-med	0	0	44.2748
11	100mm delayed	0	0	0	0	0	0	0	3.33333	30	66.6667	86.6667	96.6667	100	100	100	100	100	100
12	100mm delayed	0	0	0	2.63158	15.7895	50	57.8947	100	100	100	100	100	100	100	100	100	100	100
13	300mm	0	0	0	0	0	0	0	0	0	0	0	0	0	0	0	0	0	2.80374
14	100mm delayed	0	0	0	0	0	0	0	0	0	0	0	0	1.96629	7.58427	13.2022	32.0225	34.5506	50						q1-min	39.6795	10.5413	10.0779									q1-min	100	50	3.41859
15	300mm	0	0	0	0	0	0	0	0	0	0	0	0	0	0	3.05344	3.05344	3.81679	11.4504						max-q3	7.03829	27.1516	4.53276									max-q3	0	0	0
16	100mm	0	0	0	0	0	0	0	0	1.18343	2.36686	12.426	42.6036	69.8225	0	0	0	0	0
17	100mm	0	0	0	0	0	0	0	0	0	0	45.4545	127.273	100	100	100	100	100	100
18	100mm	0	0	0	0	2.08333	8.33333	43.75	59.375	100	100	100	100	100	100	100	100	100	100
19	300mm	0	0	0	0	0	0	0	0	0	0	0	0	11.9048	45.2381	73.8095	100	100	100
20	100mm	0	0	0	0	0	0	4.65116	9.30233	27.907	86.0465	97.6744	100	100	100	100	100	100	100
21	100mm delayed	0	0	0	0	0	23.0769	74.359	100	100	100	100	100	100	100	100	100	100	100
22	100mm delayed	0	0	0	0	0	0	57.5758	75.7576	100	100	100	100	100	100	100	100	100	100
23	300mm	0	0	0	0	0	0	0	0	0	0	0	0	0	1.49254	8.95522	17.9104	47.7612	100
24	100mm	0	0	0	0	0	0	0	0	0	0	0	0	0	0	0	0.49505	0.990099	4.45545
25	100mm delayed	0	0	0	0	0	0	1.51515	18.1818	57.5758	60.6061	77.2727	98.4848	98.4848	100	100	100	100	100
26	300mm	0	0	0	0	0	0	0	0	0	0	0	0	0	0	0	0	0	0
27	300mm	0	0	0	0	0	0	0	0	0	7.27273	10.9091	18.1818	30.9091	34.5455	49.0909	94.5455	100	100
28	100mm	0	0	0	0	0	0	0	28	72	88	100	100	100	100	100	100	100	100
29	100mm delayed	0	0	0	0	0	0	0	23.0769	23.0769	23.0769	46.1538	69.2308	92.3077	92.3077	100	100	100	100
30	100mm	0	0	0	0	0	0	0	7	7	22	32	51	100	100	100	100	100	100
	100mm mean	0	0	0	0	2.02652	9.01515	17.1128	25.6316	40.4277	50.1001	59.3173	73.0989	80.1283	74.7191	80	80.0495	80.099	80.4455
	100mm delayed mean	0	0	0	0.263158	2.47895	9.78547	25.4289	41.9516	55.5097	63.6461	69.8406	76.6008	80.2515	81.4526	83.5153	86.2917	88.1705	95
	300mm mean	0	0	0	0	0	0	0	0	0	0.727273	2.24476	4.38228	8.12754	15.1789	24.1159	36.5509	45.1578	51.9517
																					Capped at asymptote
	Percentage total
	Treatment	Mean total at 10	Mean total at 20	Mean total at 30	Mean total at 40	Mean total at 50	Mean total at 60	Mean total at 70	Mean total at 80	Mean total at 90	Mean total at 100	Mean total at 110	Mean total at 120	Mean total at 130	Mean total at 140	Mean total at 150	Mean total at 160	Mean total at 170	Mean total at 180			100mm mean	0.191431	0.978884	2.63499	8.33986	11.2163	13.7513	20.9942	26.1076	34.8643	39.2993	42.6014	48.3854	51.3501	54
	100mm total	0.138362	0.650217	1.78062	5.98251	8.54971	11.9059	19.5592	25.6793	35.9608	41.883	46.247	54.1371	59.4431	59.8477	61.9015	61.9599	62.1549	62.4083		Logistic transformation		5.65707	4.01072	2.98936	1.72184	1.36189	1.09848	0.482283	0.101349	-0.548967	-0.917501	-1.2343	-1.98991	-2.64397	-3.98898
	100mm delayed total	0.634256	1.03618	3.87192	7.53163	11.3664	17.1406	26.6859	35.9054	44.3365	48.7129	52.1048	56.4401	58.8525	61.3433	62.7905	64.5859	65.7955	69.6139			100mm delayed mean	0.962209	1.56695	6.09789	11.6167	16.116	20.8762	28.8245	34.9828	39.9861	42.3883	44.6772	48.5803	50.4117	53.4121
	300mm total	0	0	0.185185	0.315879	0.569859	1.05091	0.962064	2.33554	2.17206	4.80998	7.06484	9.96502	14.498	19.3929	26.2136	33.5231	39.5052	43.3215		Logistic transformation		4.02821	3.5293	2.08188	1.31763	0.880769	0.491382	-0.0964021	-0.558267	-0.979553	-1.21225	-1.46511	-2.02385	-2.39672	-3.51562
																						300mm mean	0.1	0.1	0.30303	0.503239	0.943057	1.72569	1.6461	3.91598	3.68031	7.49356	9.85934	13.2501	18.2861	21.2884
																					Logistic transformation		6.3081	6.3081	5.19573	4.68483	4.04867	3.42983	3.47854	2.56841	2.63508	1.84682	1.52136	1.14769	0.69701	0.459681
																						100mm mean	0.1	0.1	0.1	0.1	2.02652	9.01515	17.1128	25.6316	40.4277	50.1001	59.3173	73.0989	79	74.7191
																					Logistic transformation		6.68336	6.68336	6.68336	6.68336	3.65005	2.06356	1.30151	0.751957	-0.0213858	-0.516168	-1.0536	-2.36013	-4.36945	-2.64964
																						100mm delayed mean	0.1	0.1	0.1	0.263158	2.47895	9.78547	25.4289	41.9516	55.5097	63.6461	69.8406	76.6008	79	79
																					Logistic transformation		6.68336	6.68336	6.68336	5.71373	3.44272	1.97066	0.763618	-0.0976591	-0.818281	-1.35887	-1.92782	-3.11508	-4.36945	-4.36945
																						300mm mean	0.1	0.1	0.1	0.1	0.1	0.1	0.1	0.1	0.1	0.727273	2.24476	4.38228	8.12754	15.1789
																					Logistic transformation		6.68336	6.68336	6.68336	6.68336	6.68336	6.68336	6.68336	6.68336	6.68336	4.69135	3.54497	2.84812	2.17963	1.45173

## Sheet: Survival analysis
	10	20	30	40	50	60	70	80	90	100	110	120	130	140	150	160	170	180			Colony ID	Number of ants	Number of brood	Treatment	Treatment	Average number of ants
100mm mean	0.191431	0.978884	2.63499	8.33986	11.2163	13.7513	20.9942	26.1076	34.8643	39.2993	42.6014	48.3854	51.3501	54.9226	55.2374	55.3017	55.5911	55.7841			1	133	39	300mm	100mm
100mm delayed mean	0.962209	1.56695	6.09789	11.6167	16.116	20.8762	28.8245	34.9828	39.9861	42.3883	44.6772	48.5803	50.4117	53.4121	54.7485	55.672	56.3785	57.8354			2	136	57	300mm	100mm delayed
300mm mean	0	0	0.30303	0.503239	0.943057	1.72569	1.6461	3.91598	3.68031	7.49356	9.85934	13.2501	18.2861	21.2884	26.5369	31.3334	36.1009	37.4135			3	96	78	300mm	300mm
																					4	122	100	100mm delayed
																					5	157	72	100mm delayed
																					6	163	123	100mm delayed
																					7	164	89	100mm
																					8	47	16	300mm
																					9	67	22	100mm
																					10	84	33	100mm
																					11	55	30	100mm delayed
																					12	45	38	100mm delayed
																					13	220	107	300mm
																					14	397	356	100mm delayed
																					15	176	131	300mm
																					16	258	169	100mm
																					17	79	11	100mm
																					18	210	96	100mm
																					19	66	42	300mm
																					20	131	43	100mm
																					21	87	39	100mm delayed
																					22	217	33	100mm delayed
																					23	86	67	300mm
																					24	311	202	100mm
																					25	90	66	100mm delayed
																					26	101	43	300mm
																					27	97	55	300mm
																					28	95	25	100mm
																					29	72	13	100mm delayed
																					30	80	100	100mm

## Sheet: Migration phase shifts
Colony ID	Treatment	Number of initial scouts	Time of discovery	Time of first tandem run	Time of first carrying	Time that 'discoverer' spends in nest	Number of tandem runs	Number of carries	Number of reverse tandem runs	Quorum threshold	Time taken for colony to assess nest	Rate of TR's		Treatment	Time spent in search phase	Time spent in assessment phase	Time spend in movement phase			Treatment	Search phase	Assessment phase	Movement phase
30	100mm	2	17.22	28.55	47.1	4.13	7	30	3	4	29.88	0.377358		100mm	17.22	29.88	132.9			Near nest average	12.77	56.485	110.745
28	100mm	1	18	36.4	58.35	12.41	16	47	11	14	40.35	0.728929		100mm	18	40.35	121.65			Delayed near nest average	10.631	43.487	125.882
10	100mm	12	13.29	20.39	55.4	4.03	15	17	2	6	42.11	0.428449		100mm	13.29	42.11	124.6			Distant nest average	39.4078	76.1611	64.4311
17	100mm	0	14.28	41.14	84.17	4.08	10	29	1	8	69.89	0.232396		100mm	14.28	69.89	95.83
20	100mm	6	9.4	22.42	55.49	5.38	21	44	8	11	46.09	0.635017		100mm	9.4	46.09	124.51
9	100mm	9	11.47	20.31	35.25	2.24	19	40	3	26	23.78	1.27175		100mm	11.47	23.78	144.75
18	100mm	4	10.26	22.15	41.03	3.27	15	68	2	34	30.77	0.794492		100mm	10.26	30.77	138.97
7	100mm	9	18.09	57.52	88.11	7.47	39	59	4	17	70.02	1.27493		100mm	18.09	70.02	91.89
16	100mm	22	4.47	26.35	82.43	2.02	38	70	10	38	77.96	0.677603		100mm	4.47	77.96	97.57
24	100mm	0	11.22	108.31	145.22	4.13	9	14	0	3	134	0.243836		100mm	11.22	134	34.78
29	100mm delayed	1	4.5	11.28	54.22	1.45	16	42	4	8	49.72	0.372613		100mm delayed	4.5	49.72	125.78
25	100mm delayed	8	5.3	19.43	47.52	2.06	12	58	5	9	42.22	0.427198		100mm delayed	5.3	42.22	132.48
12	100mm delayed	22	5.37	14.05	30.04	6.02	6	28	2	8	24.67	0.375235		100mm delayed	5.37	24.67	149.96
21	100mm delayed	30	6.59	14.03	40.43	6.36	19	29	2	21	33.84	0.719697		100mm delayed	6.59	33.84	139.57
5	100mm delayed	5	2.41	15.35	51.22	3.09	22	51	5	15	48.81	0.613326		100mm delayed	2.41	48.81	128.78
11	100mm delayed	2	14.15	34.25	70.09	2.12	13	23	0	9	55.94	0.362723		100mm delayed	14.15	55.94	109.91
4	100mm delayed	2	4.29	15.27	27.53	3.24	12	69	1	8	23.24	0.978793		100mm delayed	4.29	23.24	152.47
22	100mm delayed	2	12.12	17.32	45.21	4.23	12	38	5	23	33.09	0.430262		100mm delayed	12.12	33.09	134.79
6	100mm delayed	0	2.35	27.15	85.35	2.12	13	71	11	12	83	0.223368		100mm delayed	2.35	83	94.65
14	100mm delayed	12	49.23	55.19	89.57	5.02	32	129	8	14	40.34	0.930774		100mm delayed	49.23	40.34	90.43		Phases relate to those previously described in the literature (Mallon et al. 2001; Pratt et al.2002; Franks et al. 2003a; Dornhaus and Franks 2006); discovery phase, decision-making or recruitment phase and transport phase.
8	300mm	1	60.02	81.34	108.46	4.08	18	28	3	4	48.44	0.663717		300mm	60.02	48.44	71.54
23	300mm	3	34.02	55.4	129.32	2.13	37	58	7	10	95.3	0.500541		300mm	34.02	95.3	50.68
26	300mm	0	37.27	46.3	n/a	2.45	17	n/a	n/a	n/a	n/a	n/a
2	300mm	8	43.1	51.15	135.13	2.4	39	32	2	10	92.03	0.464396		300mm	43.1	92.03	44.87
1	300mm	5	75.12	113.25	165.44	3.57	23	7	2	15	90.32	0.440697		300mm	75.12	90.32	14.56
19	300mm	0	27.5	50.08	84.1	5	25	52	7	10	56.6	0.734862		300mm	27.5	56.6	95.9
13	300mm	33	31.1	41.22	143.03	1.3	45	31	7	13	111.93	0.442		300mm	31.1	111.93	36.97
27	300mm	4	37.54	58.3	72.43	3.46	8	55	0	3	34.89	0.566171		300mm	37.54	34.89	107.57
15	300mm	4	12.05	77.17	120.02	5.29	14	60	19	4	107.97	0.326721		300mm	12.05	107.97	59.98
3	300mm	8	34.22	37.2	82.19	3.39	35	39	3	15	47.97	0.777951		300mm	34.22	47.97	97.81
														100mm average	12.77	56.485	110.745
														100mm delayed average	10.631	43.487	125.882
														300mm average	39.4078	76.1611	64.4311

## Sheet: Migration metrics graphs
Colony ID	Treatment	Number of initial scouts	Time of discovery	Time of first tandem run	Time of first carrying	Time that 'discoverer' spends in nest	Number of tandem runs	Number of carries	Number of reverse tandem runs	Quorum threshold	Time taken for colony to assess nest	Rate of TR's	Proportional tandem runs	Total population	Proportional number of carries	Proportional reverse tandem runs	Number of ants	Normalised quorum threshold				Mean time of first tandem run
30	100mm	2	17.22	28.55	47.1	4.13	7	30	3	4	29.88	0.377358	0.0875	180	0.166667	0.0375	80	0.05			100mm	38.354
28	100mm	1	18	36.4	58.35	12.41	16	47	11	14	40.35	0.728929	0.168421	120	0.391667	0.115789	95	0.147368			100mm delayed	22.332
10	100mm	12	13.29	20.39	55.4	4.03	15	17	2	6	42.11	0.428449	0.178571	117	0.145299	0.0238095	84	0.0714286			300mm	61.141
17	100mm	0	14.28	41.14	84.17	4.08	10	29	1	8	69.89	0.232396	0.126582	90	0.322222	0.0126582	79	0.101266
20	100mm	6	9.4	22.42	55.49	5.38	21	44	8	11	46.09	0.635017	0.160305	174	0.252874	0.0610687	131	0.0839695
9	100mm	9	11.47	20.31	35.25	2.24	19	40	3	26	23.78	1.27175	0.283582	89	0.449438	0.0447761	67	0.38806
18	100mm	4	10.26	22.15	41.03	3.27	15	68	2	34	30.77	0.794492	0.0714286	306	0.222222	0.00952381	210	0.161905
7	100mm	9	18.09	57.52	88.11	7.47	39	59	4	17	70.02	1.27493	0.237805	253	0.233202	0.0243902	164	0.103659
16	100mm	22	4.47	26.35	82.43	2.02	38	70	10	38	77.96	0.677603	0.147287	427	0.163934	0.0387597	258	0.147287
24	100mm	0	11.22	108.31	145.22	4.13	9	14	0	3	134	0.243836	0.0289389	513	0.0272904	0	311	0.0096463
29	100mm delayed	1	4.5	11.28	54.22	1.45	16	42	4	8	49.72	0.372613	0.222222	85	0.494118	0.0555556	72	0.111111
25	100mm delayed	8	5.3	19.43	47.52	2.06	12	58	5	9	42.22	0.427198	0.133333	156	0.371795	0.0555556	90	0.1
12	100mm delayed	22	5.37	14.05	30.04	6.02	6	28	2	8	24.67	0.375235	0.133333	83	0.337349	0.0444444	45	0.177778
21	100mm delayed	30	6.59	14.03	40.43	6.36	19	29	2	21	33.84	0.719697	0.218391	126	0.230159	0.0229885	87	0.241379
5	100mm delayed	5	2.41	15.35	51.22	3.09	22	51	5	15	48.81	0.613326	0.140127	229	0.222707	0.0318471	157	0.0955414
11	100mm delayed	2	14.15	34.25	70.09	2.12	13	23	0	9	55.94	0.362723	0.236364	85	0.270588	0	55	0.163636
4	100mm delayed	2	4.29	15.27	27.53	3.24	12	69	1	8	23.24	0.978793	0.0983607	222	0.310811	0.00819672	122	0.0655738
22	100mm delayed	2	12.12	17.32	45.21	4.23	12	38	5	23	33.09	0.430262	0.0552995	250	0.152	0.0230415	217	0.105991
6	100mm delayed	0	2.35	27.15	85.35	2.12	13	71	11	12	83	0.223368	0.0797546	286	0.248252	0.0674847	163	0.0736196
14	100mm delayed	12	49.23	55.19	89.57	5.02	32	129	8	14	40.34	0.930774	0.0806045	753	0.171315	0.0201511	397	0.0352645
8	300mm	1	60.02	81.34	108.46	4.08	18	28	3	4	48.44	0.663717	0.382979	63	0.444444	0.0638298	47	0.0851064
23	300mm	3	34.02	55.4	129.32	2.13	37	58	7	10	95.3	0.500541	0.430233	153	0.379085	0.0813953	86	0.116279
26	300mm	0	37.27	46.3	n/a	2.45	17	n/a	n/a	n/a	n/a	n/a	0.168317	144			101
2	300mm	8	43.1	51.15	135.13	2.4	39	32	2	10	92.03	0.464396	0.286765	193	0.165803	0.0147059	136	0.0735294
1	300mm	5	75.12	113.25	165.44	3.57	23	7	2	15	90.32	0.440697	0.172932	172	0.0406977	0.0150376	133	0.112782
19	300mm	0	27.5	50.08	84.1	5	25	52	7	10	56.6	0.734862	0.378788	108	0.481481	0.106061	66	0.151515
13	300mm	33	31.1	41.22	143.03	1.3	45	31	7	13	111.93	0.442	0.204545	327	0.0948012	0.0318182	220	0.0590909
27	300mm	4	37.54	58.3	72.43	3.46	8	55	0	3	34.89	0.566171	0.0824742	152	0.361842	0	97	0.0309278
15	300mm	4	12.05	77.17	120.02	5.29	14	60	19	4	107.97	0.326721	0.0795455	307	0.19544	0.107955	176	0.0227273
3	300mm	8	34.22	37.2	82.19	3.39	35	39	3	15	47.97	0.777951	0.364583	174	0.224138	0.03125	96	0.15625
	100mm average	6.5	12.77	38.354	69.255	4.916	18.9	41.8	4.4	16.1	56.485	0.666476	0.149042	226.9	0.237482	0.0368276	147.9	0.126459
	100mm delayed average	8.4	10.631	22.332	54.118	3.571	15.7	53.8	4.3	12.7	43.487	0.543399	0.139779	227.5	0.280909	0.0329265	140.5	0.116989
	300mm average	6.6	39.194	61.141	115.569	3.307	26.1	40.2222	5.55556	9.33333	76.1611	0.54634	0.255116	179.3	0.265304	0.050228	115.8	0.0898009

## Sheet: Population at time of first TR
ColonyID	Treatment	Number of initial scouts	Time of first discovery	Time of first tandem run (mins)	% total at 10	% total at 20	% total at 30	% total at 40	% total at 50	% total at 60	% total at 70	% total at 80	% total at 90	% total at 100	% total at 110	% total at 120	% total at 130	% total at 140	% total at 150	% total at 160	% total at 170	% total at 180		Treatment	% at first tandem run	Treatment	Average
1	300mm	5	75.12	113.25	0	0	0	0	0	0	0	0	0	0	0.581395	1.16279	1.74419	4.06977	2.90698	4.65116	8.72093	9.30233		100mm	1.97628	100mm	1.88915
2	300mm	8	43.1	51.15	0	0	0	0	0	0.518135	0	1.5544	1.5544	2.07254	5.18135	2.07254	3.62694	4.66321	7.25389	9.84456	16.0622	19.171		100mm	1.1236	100mm delayed	1.36367
3	300mm	8	34.22	37.2	0	0	0	0.574713	1.14943	3.44828	5.74713	8.62069	9.77011	14.9425	20.6897	35.0575	45.4023	64.9425	79.8851	79.8851	79.8851	79.8851		100mm	0	300mm	0.813644
4	100mm delayed	2	4.29	15.27	0	3.15315	5.85586	9.00901	22.5225	34.2342	56.3063	68.018	79.7297	81.5315	81.5315	81.5315	81.5315	81.5315	81.5315	81.5315	81.5315	81.5315		100mm	0.468384	One way ANOVA
5	100mm delayed	5	2.41	15.35	0.436681	0.436681	1.31004	2.18341	5.67686	9.17031	16.1572	28.821	38.8646	55.4585	58.5153	70.3057	70.3057	70.3057	70.3057	70.3057	70.3057	70.3057		100mm	0	0.304412
6	100mm delayed	0	2.35	27.15	0.34965	0.34965	0.699301	0.699301	0.34965	1.04895	2.7972	3.4965	5.94406	5.59441	6.64336	9.09091	13.6364	20.6294	23.0769	31.4685	40.9091	69.9301		100mm	2.61438
7	100mm	9	18.09	57.52	0	0.790514	0.790514	1.58103	2.37154	1.97628	7.50988	6.32411	6.32411	8.3004	4.74308	13.0435	30.4348	48.6166	67.9842	67.9842	67.9842	67.9842		100mm	1.14943
8	300mm	1	60.02	81.34	0	0	0	0	0	1.5873	0	0	0	4.7619	9.52381	12.6984	11.1111	20.6349	25.3968	46.0317	63.4921	71.4286		100mm	1.55945
9	100mm	9	11.47	20.31	0	1.1236	3.37079	30.3371	43.8202	58.427	71.9101	77.5281	73.0337	77.5281	77.5281	77.5281	77.5281	77.5281	77.5281	77.5281	77.5281	77.5281		100mm	8.33333
10	100mm	12	13.29	20.39	0	0	1.7094	2.5641	9.40171	8.54701	31.6239	41.8803	55.5556	64.1026	66.6667	66.6667	66.6667	66.6667	66.6667	66.6667	66.6667	66.6667		100mm	1.66667
11	100mm delayed	2	14.15	34.25	0	0	1.17647	1.17647	7.05882	4.70588	10.5882	12.9412	24.7059	43.5294	52.9412	57.6471	64.7059	64.7059	64.7059	64.7059	64.7059	64.7059		100mm delayed	3.15315
12	100mm delayed	22	5.37	14.05	2.40964	0	9.63855	18.0723	30.1205	57.8313	73.494	100	100	100	100	100	100	100	100	100	100	100		100mm delayed	0.436681
13	300mm	33	31.1	41.22	0	0	0	0.30581	0.30581	0	0.611621	0.30581	0.30581	1.83486	0.917431	0.30581	1.22324	3.97554	4.28135	4.89297	7.33945	9.17431		100mm delayed	0.699301
14	100mm delayed	12	49.23	55.19	0	0	0	0	0.132802	0.132802	0.398406	1.46082	1.99203	2.25764	4.91368	5.71049	10.093	12.6162	21.6467	31.2085	33.8645	43.0279		100mm delayed	1.17647
15	300mm	4	12.05	77.17	0	0	0	0	0	0.325733	0.325733	0.325733	0.977199	0.325733	1.30293	1.30293	4.23453	6.84039	8.46906	9.77199	14.3322	18.241		100mm delayed	2.40964
16	100mm	22	4.47	26.35	0.234192	0	0.468384	2.10773	2.57611	3.98126	6.55738	8.8993	13.8173	17.7986	23.8876	43.3255	56.9087	29.274	29.274	29.274	29.274	29.274		100mm delayed	0.132802
17	100mm	0	14.28	41.14	0	0	0	0	0	1.11111	5.55556	6.66667	25.5556	35.5556	41.1111	72.2222	63.3333	68.8889	68.8889	68.8889	68.8889	68.8889		100mm delayed	0.793651
18	100mm	4	10.26	22.15	0	2.61438	5.88235	11.1111	12.7451	18.6275	33.0065	38.5621	66.9935	66.9935	66.9935	66.9935	66.9935	66.9935	66.9935	66.9935	66.9935	66.9935		100mm delayed	1.2
19	300mm	0	27.5	50.08	0	0	1.85185	0.925926	0.925926	4.62963	0.925926	9.25926	6.48148	12.963	16.6667	19.4444	34.2593	38.8889	67.5926	75	75	75		100mm delayed	1.28205
20	100mm	6	9.4	22.42	1.14943	0	0	1.14943	5.74713	7.47126	10.3448	28.7356	33.908	52.2989	66.092	70.1149	70.1149	70.1149	70.1149	70.1149	70.1149	70.1149		100mm delayed	2.35294
21	100mm delayed	30	6.59	14.03	0.793651	1.5873	13.4921	16.6667	22.2222	36.5079	44.4444	60.3175	60.3175	60.3175	60.3175	60.3175	60.3175	60.3175	60.3175	60.3175	60.3175	60.3175		300mm	0.581395
22	100mm delayed	2	12.12	17.32	0	1.2	1.2	7.2	10.4	9.6	24.4	32.8	41.6	41.6	41.6	41.6	41.6	41.6	41.6	41.6	41.6	41.6		300mm	0.518135
23	300mm	3	34.02	55.4	0	0	0	0	1.30719	0	0	0	0	3.26797	0.653595	3.92157	6.53595	13.0719	20.2614	33.3333	50.9804	73.8562		300mm	0.574713
24	100mm	0	11.22	108.31	0	0.584795	0.584795	0.974659	0.779727	0.584795	0.194932	0.974659	1.36452	0.974659	1.55945	1.75439	2.72904	2.33918	3.50877	4.09357	6.04288	8.577		300mm	1.5873
25	100mm delayed	8	5.3	19.43	0	1.28205	0.641026	10.8974	5.76923	6.41026	14.7436	28.8462	52.5641	54.4872	62.8205	85.2564	76.9231	85.2564	85.8974	85.8974	85.8974	85.8974		300mm	0.30581
26	300mm	0	37.27	46.3	0	0	0	0.694444	0.694444	0	0.694444	0	0	0.694444	0	0	0	0	0.694444	2.08333	5.55556	3.47222		300mm	0.325733
27	300mm	4	37.54	58.3	0	0	0	0.657895	1.31579	0	1.31579	3.28947	2.63158	7.23684	15.1316	23.6842	36.8421	36.8421	45.3947	69.7368	73.6842	73.6842		300mm	0.925926
28	100mm	1	18	36.4	0	0.833333	3.33333	8.33333	5.83333	11.6667	21.6667	35	65.8333	65.8333	75	80.8333	72.5	80.8333	80.8333	80.8333	80.8333	80.8333		300mm	1.30719
29	100mm delayed	1	4.5	11.28	2.35294	2.35294	4.70588	9.41176	9.41176	11.7647	23.5294	22.3529	37.6471	42.3529	51.7647	52.9412	69.4118	76.4706	78.8235	78.8235	78.8235	78.8235		300mm	0.694444
30	100mm	2	17.22	28.55	0	0.555556	1.66667	1.66667	2.22222	6.66667	7.22222	12.2222	17.2222	29.4444	38.8889	48.8889	87.2222	87.2222	87.2222	87.2222	87.2222	87.2222		300mm	1.31579
		Include data for numbers of ants
Colony ID	Treatment	%ants@10	%ants@20	%ants@30	%ants@40	%ants@50	%ants@60	%ants@70	%ants@80	%ants@90	%ants@100	%ants@110	%ants@120	%ants@130	%ants@140	%ants@150	%ants@160	%ants@170	%ants@180	Time of first tandem run (mins)		%Antsinnest	Treatment	Average
1	300mm	0	0	0	0	0	0	0	0	0	0	0.75188	1.50376	2.25564	5.26316	3.7594	6.01504	11.2782	12.0301	113.25		3.04878	100mm	2.75014
2	300mm	0	0	0	0	0	0.735294	0	2.20588	2.20588	2.94118	7.35294	2.94118	5.14706	6.61765	10.2941	13.9706	22.7941	25	51.15		1.49254	100mm	2.16481
3	300mm	0	0	0	1.04167	2.08333	6.25	10.4167	15.625	17.7083	27.0833	28.125	42.7083	51.0417	60.4167	63.5417	63.5417	63.5417	63.5417	37.2		0	100mm	1.18366
4	100mm delayed	0	5.7377	10.6557	16.3934	33.6066	44.2623	56.5574	66.3934	63.1148	66.3934	66.3934	66.3934	66.3934	66.3934	66.3934	66.3934	66.3934	66.3934	15.27		0.775194	100mm	Kruskal-Wallis
5	100mm delayed	0.636943	0.636943	1.91083	3.18471	8.28025	12.1019	20.3822	28.6624	36.3057	41.4013	45.2229	56.6879	56.6879	56.6879	56.6879	56.6879	56.6879	56.6879	15.35		0	100mm	0.282
6	100mm delayed	0.613497	0.613497	1.22699	1.22699	0.613497	1.84049	4.90798	6.13497	10.4294	9.81595	11.0429	14.7239	16.5644	25.1534	23.9264	31.9018	36.1963	47.2393	27.15		3.80952	100mm
7	100mm	0	1.21951	1.21951	2.43902	3.65854	3.04878	11.5854	9.14634	8.53659	9.7561	4.26829	14.6341	29.878	49.3902	50.6098	50.6098	50.6098	50.6098	57.52		1.52672	100mm
8	300mm	0	0	0	0	0	2.12766	0	0	0	6.38298	12.766	17.0213	14.8936	27.6596	31.9149	44.6809	51.0638	61.7021	81.34		2.57235	100mm
9	100mm	0	1.49254	4.47761	40.2985	52.2388	50.7463	67.1642	70.1493	64.1791	70.1493	70.1493	70.1493	70.1493	70.1493	70.1493	70.1493	70.1493	70.1493	20.31		10.5263	100mm
10	100mm	0	0	2.38095	3.57143	13.0952	11.9048	29.7619	38.0952	40.4762	51.1905	53.5714	53.5714	53.5714	53.5714	53.5714	53.5714	53.5714	53.5714	20.39		3.75	100mm
11	100mm delayed	0	0	1.81818	1.81818	10.9091	7.27273	16.3636	18.1818	21.8182	30.9091	34.5455	36.3636	45.4545	45.4545	45.4545	45.4545	45.4545	45.4545	34.25		5.7377	100mm delayed
12	100mm delayed	4.44444	0	17.7778	31.1111	42.2222	64.4444	86.6667	100	100	100	100	100	100	100	100	100	100	100	14.05		0.636943	100mm delayed
13	300mm	0	0	0	0.454545	0.454545	0	0.909091	0.454545	0.454545	2.72727	1.36364	0.454545	1.81818	5.90909	6.36364	7.27273	10.9091	12.2727	41.22		1.22699	100mm delayed
14	100mm delayed	0	0	0	0	0.251889	0.251889	0.755668	2.77078	3.77834	4.28212	9.3199	10.8312	17.3804	17.1285	29.2191	30.4786	33.2494	36.7758	55.19		1.81818	100mm delayed
15	300mm	0	0	0	0	0	0.568182	0.568182	0.568182	1.70455	0.568182	2.27273	2.27273	7.38636	11.9318	12.5	14.7727	22.1591	23.2955	77.17		4.44444	100mm delayed
16	100mm	0.387597	0	0.775194	3.48837	4.26357	6.58915	10.8527	14.7287	22.093	27.907	31.3953	43.7984	48.4496	48.4496	48.4496	48.4496	48.4496	48.4496	26.35		0.251889	100mm delayed
17	100mm	0	0	0	0	0	1.26582	6.32911	7.59494	29.1139	40.5063	40.5063	64.557	58.2278	64.557	64.557	64.557	64.557	64.557	41.14		1.14943	100mm delayed
18	100mm	0	3.80952	8.57143	16.1905	17.619	23.3333	28.0952	29.0476	51.9048	51.9048	51.9048	51.9048	51.9048	51.9048	51.9048	51.9048	51.9048	51.9048	22.15		1.38249	100mm delayed
19	300mm	0	0	3.0303	1.51515	1.51515	7.57576	1.51515	15.1515	10.6061	21.2121	27.2727	31.8182	48.4848	34.8485	63.6364	59.0909	59.0909	59.0909	50.08		2.22222	100mm delayed
20	100mm	1.52672	0	0	1.52672	7.63359	9.92366	12.2137	35.1145	35.8779	41.2214	55.7252	60.3053	60.3053	60.3053	60.3053	60.3053	60.3053	60.3053	22.42		2.77778	100mm delayed
21	100mm delayed	1.14943	2.29885	19.5402	24.1379	32.1839	42.5287	31.0345	42.5287	42.5287	42.5287	42.5287	42.5287	42.5287	42.5287	42.5287	42.5287	42.5287	42.5287	14.03		0.75188	300mm
22	100mm delayed	0	1.38249	1.38249	8.29493	11.9816	11.0599	19.3548	26.2673	32.7189	32.7189	32.7189	32.7189	32.7189	32.7189	32.7189	32.7189	32.7189	32.7189	17.32		0	300mm
23	300mm	0	0	0	0	2.32558	0	0	0	0	5.81395	1.16279	6.97674	11.6279	22.093	29.0698	45.3488	53.4884	53.4884	55.4		1.04167	300mm
24	100mm	0	0.96463	0.96463	1.60772	1.28617	0.96463	0.321543	1.60772	2.2508	1.60772	2.57235	2.89389	4.50161	3.85852	5.78778	6.43087	9.32476	11.254	108.31		2.12766	300mm
25	100mm delayed	0	2.22222	1.11111	18.8889	10	11.1111	24.4444	36.6667	48.8889	50	52.2222	75.5556	61.1111	74.4444	75.5556	75.5556	75.5556	75.5556	19.43		0.454545	300mm
26	300mm	0	0	0	0.990099	0.990099	0	0.990099	0	0	0.990099	0	0	0	0	0.990099	2.9703	7.92079	4.9505	46.3		0.568182	300mm
27	300mm	0	0	0	1.03093	2.06186	0	2.06186	5.15464	4.12371	7.21649	17.5258	26.8041	40.2062	38.1443	43.299	55.6701	58.7629	58.7629	58.3		1.51515	300mm
28	100mm	0	1.05263	4.21053	10.5263	7.36842	14.7368	27.3684	36.8421	64.2105	60	68.4211	75.7895	65.2632	75.7895	75.7895	75.7895	75.7895	75.7895	36.4		2.32558	300mm
29	100mm delayed	2.77778	2.77778	5.55556	11.1111	11.1111	13.8889	27.7778	22.2222	40.2778	45.8333	52.7778	50	65.2778	73.6111	75	75	75	75	11.28		0.990099	300mm
30	100mm	0	1.25	3.75	3.75	5	15	16.25	18.75	30	38.75	47.5	46.25	71.25	71.25	71.25	71.25	71.25	71.25	28.55		2.06186	300mm

## Sheet: Final points data
50.61	100	67.98	100mm	55.784	80.446
70.15	100	77.53	100mm
53.57	100	66.67	100mm
48.45	0	29.27	100mm
64.56	100	68.89	100mm
51.9	100	66.99	100mm
60.31	100	70.11	100mm
11.25	4.46	8.58	100mm
75.79	100	80.83	100mm
71.25	100	87.22	100mm
66.39	100	81.53	100mm delayed	57.836	95
56.69	100	70.31	100mm delayed
47.24	100	69.93	100mm delayed
45.45	100	64.71	100mm delayed
100	100	100	100mm delayed
36.78	50	43.03	100mm delayed
42.53	100	60.32	100mm delayed
32.72	100	41.6	100mm delayed
75.56	100	85.9	100mm delayed
75	100	78.82	100mm delayed
12.03	0	9.3	300mm	37.413	51.951
25	5.26	19.17	300mm
63.54	100	79.89	300mm
61.7	100	71.43	300mm
12.27	2.8	9.17	300mm
23.3	11.45	18.24	300mm
59.09	100	75	300mm
53.49	100	73.86	300mm
4.95	0	3.47	300mm
58.76	100	73.68	300mm

[truncated: 1 more sheets: Final worker to brood ratios]
